# Supplementary material for: Methyl 1-[(Z)-2-(benzyloxycarbonyl)hydrazin-1-ylidene]-5-chloro-2-hydroxy­indane-2-carboxylate
Source: Acta Crystallogr Sect E Struct Rep Online. 2014 Apr 9;70(Pt 5):o527. doi: 10.1107/S1600536814007429 (PMC4011305; doi:10.1107/S1600536814007429)
Supplement: Supplementary file 1 [file e-70-0o527-sup1.cif]

##############################################################################
#                                                                            #
# This CIF contains the data in a paper accepted for publication in          #
# Acta Crystallographica Section E. It conforms to the requirements of       #
# Notes for Authors for Acta Crystallographica Section E, and has been       #
# peer reviewed under the auspices of the IUCr Commission on Journals.       #
#                                                                            #
# Full details of the Crystallographic Information File format               #
# are given in the paper "The Crystallographic Information File (CIF):       #
# a New Standard Archive File for Crystallography" by S. R. Hall, F. H.      #
# Allen and I. D. Brown [Acta Cryst. (1991), A47, 655-685].                  #
#                                                                            #
# The current version of the core CIF dictionary is obtainable from          #
# ftp://ftp.iucr.org/pub/cif_core.dic.                                       #
#                                                                            #
# Software is freely available for graphical display of the structure(s)     #
# in this CIF. For information consult the CIF software page                 #
# http://www.iucr.org/resources/cif/software.                                #
#                                                                            #
# This file may be used for bona fide research purposes within the           #
# scientific community so long as proper attribution is given to the journal # 
# article from which it was obtained.                                        #
#                                                                            #
##############################################################################
data_I
_audit_creation_method     SHELXL-2013
_journal_date_recd_electronic     2014-03-13
_journal_date_accepted     2014-04-03
_journal_name_full     'Acta Crystallographica, Section E'
_journal_year     2014
_journal_volume     70
_journal_issue      5
_journal_page_first     o527
_journal_page_last     o527
_journal_paper_category     QO
_journal_paper_doi     10.1107/S1600536814007429
_journal_coeditor_code     PK2520
_publ_contact_author_name     'Dr. Yifeng Wang'
_publ_contact_author_address
;
State Key Laboratory Breeding Base of Green Chemistry-Synthesis Technology
Zhejiang University of Technology
Hangzhou
310014
People's Republic of China
;
_publ_contact_author_email     'wangyifeng@zjut.edu.cn'
_publ_contact_author_fax     '86 571 88320066'
_publ_contact_author_phone     '86 571 88320609'
_publ_section_title
;\
Methyl 1-[(<i>Z</i>)-2-(benzyloxycarbonyl)hydrazin-1-ylidene]-\
5-chloro-2-hydroxyindane-2-carboxylate
;
loop_
    _publ_author_name
    _publ_author_address
    ' Kun Dong '
;
Catalytic Hydrogenation Research Center
Zhejiang University of Technology
Hangzhou
310014
People's Republic of China
;
    ' Yifeng Wang '
;
Catalytic Hydrogenation Research Center
Zhejiang University of Technology
Hangzhou
310014
People's Republic of China
;
_database_code_depnum_ccdc_archive     'CCDC 995214'
_chemical_name_systematic
;\
Methyl 1-[(<i>Z</i>)-2-(benzyloxycarbonyl)hydrazin-1-ylidene]-\
5-chloro-2-hydroxyindane-2-carboxylate
;
_chemical_name_common     ?
_chemical_formula_moiety     'C19 H17 Cl N2 O5'
_chemical_formula_sum     'C19 H17 Cl N2 O5'
_chemical_formula_iupac     'C19 H17 Cl N2 O5'
_chemical_formula_weight     388.79
_chemical_melting_point     ?
_shelx_space_group_comment
;
The symmetry employed for this shelxl refinement is uniquely defined
by the following loop, which should always be used as a source of
symmetry information in preference to the above space-group names.
They are only intended as comments.
;
_space_group_crystal_system     triclinic
_space_group_name_H-M_alt     'P -1'
_space_group_name_Hall     '-P 1'
loop_
    _space_group_symop_operation_xyz
    'x, y, z'
    '-x, -y, -z'
_cell_length_a     8.362(3)
_cell_length_b     10.627(3)
_cell_length_c     11.470(4)
_cell_angle_alpha     108.575(6)
_cell_angle_beta     99.377(7)
_cell_angle_gamma     100.886(6)
_cell_volume     921.1(5)
_cell_formula_units_Z     2
_cell_measurement_reflns_used     2385
_cell_measurement_theta_min     2.555
_cell_measurement_theta_max     28.1015
_cell_measurement_temperature     293(2)
_exptl_crystal_description     prismatic
_exptl_crystal_colour     colorless
_exptl_crystal_size_max     0.212
_exptl_crystal_size_mid     0.175
_exptl_crystal_size_min     0.121
_exptl_crystal_density_diffrn     1.402
_exptl_crystal_density_meas     ?
_exptl_crystal_density_method     ?
_exptl_crystal_F_000     404
_exptl_absorpt_coefficient_mu     0.241
_exptl_absorpt_correction_type     multi-scan
_exptl_absorpt_process_details     '(SADABS; Sheldrick, 2000)'
_shelx_estimated_absorpt_T_min     ?
_shelx_estimated_absorpt_T_max     ?
_exptl_absorpt_correction_T_min     0.5867
_exptl_absorpt_correction_T_max     0.7456
_exptl_special_details     ?
_diffrn_ambient_temperature     293(2)
_diffrn_radiation_type     MoK\a
_diffrn_radiation_wavelength     0.71073
_diffrn_measurement_device_type     'Bruker SMART CCD area-detector'
_diffrn_measurement_method     '\f and \w scans'
_diffrn_detector_area_resol_mean     ?
_diffrn_reflns_number     5494
_diffrn_reflns_av_R_equivalents     0.0301
_diffrn_reflns_theta_min     1.929
_diffrn_reflns_theta_max     25.997
_diffrn_reflns_theta_full     25.242
_diffrn_measured_fraction_theta_max     0.986
_diffrn_measured_fraction_theta_full     0.986
_diffrn_reflns_limit_h_min     -9
_diffrn_reflns_limit_h_max     10
_diffrn_reflns_limit_k_min     -13
_diffrn_reflns_limit_k_max     11
_diffrn_reflns_limit_l_min     -12
_diffrn_reflns_limit_l_max     14
_refine_special_details     ?
_reflns_number_total     3569
_reflns_number_gt     2965
_reflns_threshold_expression     'I > 2\s(I)'
_refine_ls_structure_factor_coef     Fsqd
_refine_ls_matrix_type     full
_refine_ls_R_factor_all     0.0622
_refine_ls_R_factor_gt     0.0533
_refine_ls_wR_factor_gt     0.1493
_refine_ls_wR_factor_ref     0.1615
_refine_ls_goodness_of_fit_ref     1.028
_refine_ls_restrained_S_all     1.028
_refine_ls_number_reflns     3569
_refine_ls_number_parameters     251
_refine_ls_number_restraints     0
_refine_ls_hydrogen_treatment     mixed
_refine_ls_weighting_scheme     calc
_refine_ls_weighting_details
              'w=1/[\s^2^(Fo^2^)+(0.0957P)^2^+0.1511P] where P=(Fo^2^+2Fc^2^)/3'
_atom_sites_solution_hydrogens     mixed
_atom_sites_solution_primary     ?
_atom_sites_solution_secondary     ?
_refine_ls_shift/su_max     0.001
_refine_ls_shift/su_mean     0.000
_refine_diff_density_max     0.353
_refine_diff_density_min     -0.308
_refine_ls_extinction_method     SHELXL
_refine_ls_extinction_coef     0.064(8)
_refine_ls_extinction_expression
                                  'Fc^*^=kFc[1+0.001xFc^2^\l^3^/sin(2\q)]^-1/4^'
loop_
    _atom_type_symbol
    _atom_type_description
    _atom_type_scat_dispersion_real
    _atom_type_scat_dispersion_imag
    _atom_type_scat_source
    'C' 'C' 0.0033 0.0016
                         'International Tables Vol C Tables 4.2.6.8 and 6.1.1.4'
    'H' 'H' 0.0000 0.0000
                         'International Tables Vol C Tables 4.2.6.8 and 6.1.1.4'
    'N' 'N' 0.0061 0.0033
                         'International Tables Vol C Tables 4.2.6.8 and 6.1.1.4'
    'O' 'O' 0.0106 0.0060
                         'International Tables Vol C Tables 4.2.6.8 and 6.1.1.4'
    'Cl' 'Cl' 0.1484 0.1585
                         'International Tables Vol C Tables 4.2.6.8 and 6.1.1.4'
_computing_data_collection     'SMART (Bruker, 2013)'
_computing_cell_refinement     'SAINT (Bruker, 2013)'
_computing_data_reduction     'SAINT (Bruker, 2013)'
_computing_structure_solution     'SHELXTL (Sheldrick, 2008)'
_computing_structure_refinement     'SHELXL-2013 (Sheldrick, 2008)'
_computing_molecular_graphics     'SHELXTL (Sheldrick, 2008)'
_computing_publication_material     'SHELXTL (Sheldrick, 2008)'
loop_
    _atom_site_type_symbol
    _atom_site_label
    _atom_site_fract_x
    _atom_site_fract_y
    _atom_site_fract_z
    _atom_site_U_iso_or_equiv
    _atom_site_adp_type
    _atom_site_calc_flag
    _atom_site_occupancy
    _atom_site_disorder_assembly
    _atom_site_disorder_group
    Cl Cl1 1.28901(7) 0.44224(8) 0.95091(6) 0.0735(3) Uani d 1 . .
    N N1 0.63739(19) 0.07412(16) 0.44508(14) 0.0374(4) Uani d 1 . .
    N N2 0.5019(2) 0.05154(17) 0.34896(14) 0.0402(4) Uani d 1 . .
    O O1 0.41582(16) 0.25433(16) 0.54793(13) 0.0463(4) Uani d 1 . .
    H H1 0.4022 0.2091 0.5933 0.070 Uiso calc 1 . .
    O O2 0.52986(18) -0.16042(15) 0.24204(13) 0.0494(4) Uani d 1 . .
    O O3 0.35071(19) -0.06312(15) 0.15431(13) 0.0510(4) Uani d 1 . .
    O O4 0.4938(2) 0.35295(19) 0.37465(16) 0.0689(5) Uani d 1 . .
    O O5 0.76048(19) 0.43718(19) 0.48013(16) 0.0614(5) Uani d 1 . .
    C C1 0.8288(2) 0.23034(19) 0.63817(17) 0.0361(4) Uani d 1 . .
    C C2 0.9552(2) 0.1639(2) 0.65007(18) 0.0433(5) Uani d 1 . .
    H H2 0.9448 0.0765 0.5928 0.052 Uiso calc 1 . .
    C C3 1.0959(2) 0.2294(2) 0.74786(19) 0.0479(5) Uani d 1 . .
    H H3 1.1822 0.1870 0.7577 0.057 Uiso calc 1 . .
    C C4 1.1070(2) 0.3591(2) 0.83115(19) 0.0475(5) Uani d 1 . .
    C C5 0.9811(2) 0.4255(2) 0.82290(18) 0.0464(5) Uani d 1 . .
    H H5 0.9912 0.5124 0.8812 0.056 Uiso calc 1 . .
    C C6 0.8395(2) 0.3583(2) 0.72483(17) 0.0395(4) Uani d 1 . .
    C C7 0.6855(2) 0.4073(2) 0.69572(18) 0.0448(5) Uani d 1 . .
    H H7A 0.7159 0.5003 0.6964 0.054 Uiso calc 1 . .
    H H7B 0.6186 0.4049 0.7569 0.054 Uiso calc 1 . .
    C C8 0.5888(2) 0.3050(2) 0.56156(17) 0.0389(4) Uani d 1 . .
    C C9 0.6780(2) 0.18852(19) 0.53719(16) 0.0354(4) Uani d 1 . .
    C C10 0.4663(2) -0.0664(2) 0.24796(18) 0.0403(4) Uani d 1 . .
    C C11 0.3026(4) -0.1873(3) 0.0421(2) 0.0729(8) Uani d 1 . .
    H H11A 0.2559 -0.2656 0.0632 0.087 Uiso calc 1 . .
    H H11B 0.4004 -0.2028 0.0101 0.087 Uiso calc 1 . .
    C C12 0.1753(3) -0.1721(2) -0.05686(19) 0.0504(5) Uani d 1 . .
    C C13 0.0110(4) -0.1859(3) -0.0493(2) 0.0678(7) Uani d 1 . .
    H H13 -0.0200 -0.1974 0.0216 0.081 Uiso calc 1 . .
    C C14 -0.1088(3) -0.1830(3) -0.1462(3) 0.0735(8) Uani d 1 . .
    H H14 -0.2196 -0.1921 -0.1400 0.088 Uiso calc 1 . .
    C C15 -0.0656(4) -0.1668(3) -0.2496(3) 0.0763(8) Uani d 1 . .
    H H15 -0.1470 -0.1677 -0.3158 0.092 Uiso calc 1 . .
    C C16 0.0958(4) -0.1493(4) -0.2567(3) 0.0977(12) Uani d 1 . .
    H H16 0.1262 -0.1346 -0.3268 0.117 Uiso calc 1 . .
    C C17 0.2163(3) -0.1528(3) -0.1612(3) 0.0761(8) Uani d 1 . .
    H H17 0.3270 -0.1420 -0.1681 0.091 Uiso calc 1 . .
    C C18 0.6054(2) 0.3681(2) 0.46057(19) 0.0431(5) Uani d 1 . .
    C C19 0.7984(4) 0.5012(3) 0.3910(3) 0.0746(8) Uani d 1 . .
    H H19A 0.7713 0.4323 0.3077 0.112 Uiso calc 1 . .
    H H19B 0.9157 0.5471 0.4146 0.112 Uiso calc 1 . .
    H H19C 0.7335 0.5668 0.3914 0.112 Uiso calc 1 . .
    H H2A 0.450(3) 0.114(3) 0.351(2) 0.056(7) Uiso d 1 . .
loop_
    _atom_site_aniso_label
    _atom_site_aniso_U_11
    _atom_site_aniso_U_22
    _atom_site_aniso_U_33
    _atom_site_aniso_U_12
    _atom_site_aniso_U_13
    _atom_site_aniso_U_23
    Cl1 0.0416(4) 0.0866(5) 0.0640(4) 0.0131(3) -0.0136(3) 0.0047(3)
    N1 0.0337(8) 0.0409(9) 0.0366(8) 0.0104(6) 0.0033(6) 0.0145(7)
    N2 0.0386(8) 0.0400(9) 0.0372(8) 0.0141(7) -0.0008(7) 0.0102(7)
    O1 0.0338(7) 0.0592(10) 0.0505(8) 0.0171(6) 0.0086(6) 0.0236(7)
    O2 0.0499(8) 0.0461(8) 0.0480(8) 0.0204(7) 0.0025(6) 0.0112(6)
    O3 0.0565(9) 0.0446(8) 0.0404(8) 0.0187(7) -0.0073(6) 0.0061(6)
    O4 0.0599(10) 0.0803(12) 0.0651(10) 0.0054(9) -0.0098(8) 0.0438(9)
    O5 0.0434(8) 0.0775(12) 0.0759(11) 0.0141(8) 0.0111(8) 0.0468(10)
    C1 0.0322(9) 0.0411(10) 0.0360(9) 0.0112(7) 0.0069(7) 0.0149(8)
    C2 0.0407(10) 0.0479(11) 0.0419(10) 0.0191(9) 0.0087(8) 0.0134(9)
    C3 0.0351(10) 0.0637(14) 0.0478(11) 0.0208(9) 0.0065(8) 0.0211(10)
    C4 0.0336(9) 0.0597(13) 0.0421(10) 0.0090(9) 0.0007(8) 0.0147(9)
    C5 0.0411(10) 0.0482(12) 0.0403(10) 0.0110(9) 0.0017(8) 0.0074(9)
    C6 0.0364(9) 0.0451(11) 0.0369(9) 0.0133(8) 0.0060(7) 0.0147(8)
    C7 0.0421(10) 0.0462(11) 0.0419(10) 0.0190(9) 0.0021(8) 0.0097(9)
    C8 0.0335(9) 0.0433(11) 0.0386(10) 0.0139(8) 0.0034(7) 0.0134(8)
    C9 0.0335(9) 0.0395(10) 0.0351(9) 0.0113(7) 0.0076(7) 0.0154(8)
    C10 0.0345(9) 0.0444(11) 0.0402(10) 0.0099(8) 0.0049(7) 0.0151(8)
    C11 0.0904(19) 0.0536(15) 0.0500(13) 0.0273(14) -0.0185(13) -0.0017(11)
    C12 0.0581(13) 0.0406(11) 0.0401(11) 0.0114(9) -0.0023(9) 0.0059(9)
    C13 0.0763(17) 0.0797(18) 0.0606(15) 0.0248(14) 0.0260(13) 0.0355(14)
    C14 0.0481(13) 0.087(2) 0.088(2) 0.0180(13) 0.0125(13) 0.0355(16)
    C15 0.0760(18) 0.098(2) 0.0528(14) 0.0339(16) -0.0017(13) 0.0258(14)
    C16 0.093(2) 0.167(4) 0.0721(19) 0.058(2) 0.0336(17) 0.075(2)
    C17 0.0537(14) 0.109(2) 0.0788(18) 0.0254(15) 0.0204(13) 0.0471(17)
    C18 0.0434(10) 0.0414(11) 0.0471(11) 0.0174(8) 0.0066(8) 0.0178(8)
    C19 0.0686(16) 0.0805(19) 0.101(2) 0.0236(14) 0.0298(15) 0.0602(17)
_geom_special_details
;
All e.s.d.'s (except the e.s.d. in the dihedral angle between two l.s. planes)
are estimated using the full covariance matrix. The cell e.s.d.'s are taken
into account individually in the estimation of e.s.d.'s in distances, angles
and torsion angles; correlations between e.s.d.'s in cell parameters are only
used when they are defined by crystal symmetry. An approximate (isotropic)
treatment of cell e.s.d.'s is used for estimating e.s.d.'s involving l.s.
planes.
;
loop_
    _geom_bond_atom_site_label_1
    _geom_bond_atom_site_label_2
    _geom_bond_site_symmetry_2
    _geom_bond_distance
    _geom_bond_publ_flag
    Cl1 C4 . 1.738(2) ?
    N1 C9 . 1.272(2) ?
    N1 N2 . 1.371(2) ?
    N2 C10 . 1.350(3) ?
    N2 H2A . 0.86(3) ?
    O1 C8 . 1.409(2) ?
    O1 H1 . 0.8200 ?
    O2 C10 . 1.206(2) ?
    O3 C10 . 1.337(2) ?
    O3 C11 . 1.452(3) ?
    O4 C18 . 1.188(2) ?
    O5 C18 . 1.308(3) ?
    O5 C19 . 1.441(3) ?
    C1 C6 . 1.382(3) ?
    C1 C2 . 1.390(2) ?
    C1 C9 . 1.454(2) ?
    C2 C3 . 1.375(3) ?
    C2 H2 . 0.9300 ?
    C3 C4 . 1.380(3) ?
    C3 H3 . 0.9300 ?
    C4 C5 . 1.381(3) ?
    C5 C6 . 1.383(3) ?
    C5 H5 . 0.9300 ?
    C6 C7 . 1.505(3) ?
    C7 C8 . 1.549(3) ?
    C7 H7A . 0.9700 ?
    C7 H7B . 0.9700 ?
    C8 C18 . 1.524(3) ?
    C8 C9 . 1.537(3) ?
    C11 C12 . 1.495(3) ?
    C11 H11A . 0.9700 ?
    C11 H11B . 0.9700 ?
    C12 C17 . 1.362(3) ?
    C12 C13 . 1.374(4) ?
    C13 C14 . 1.382(4) ?
    C13 H13 . 0.9300 ?
    C14 C15 . 1.346(4) ?
    C14 H14 . 0.9300 ?
    C15 C16 . 1.347(4) ?
    C15 H15 . 0.9300 ?
    C16 C17 . 1.378(4) ?
    C16 H16 . 0.9300 ?
    C17 H17 . 0.9300 ?
    C19 H19A . 0.9600 ?
    C19 H19B . 0.9600 ?
    C19 H19C . 0.9600 ?
loop_
    _geom_angle_atom_site_label_1
    _geom_angle_atom_site_label_2
    _geom_angle_atom_site_label_3
    _geom_angle_site_symmetry_1
    _geom_angle_site_symmetry_3
    _geom_angle
    _geom_angle_publ_flag
    C9 N1 N2 . . 117.38(15) ?
    C10 N2 N1 . . 116.91(15) ?
    C10 N2 H2A . . 122.5(16) ?
    N1 N2 H2A . . 120.2(16) ?
    C8 O1 H1 . . 109.5 ?
    C10 O3 C11 . . 113.57(16) ?
    C18 O5 C19 . . 117.33(18) ?
    C6 C1 C2 . . 121.31(17) ?
    C6 C1 C9 . . 109.61(15) ?
    C2 C1 C9 . . 128.97(17) ?
    C3 C2 C1 . . 118.98(18) ?
    C3 C2 H2 . . 120.5 ?
    C1 C2 H2 . . 120.5 ?
    C2 C3 C4 . . 118.93(17) ?
    C2 C3 H3 . . 120.5 ?
    C4 C3 H3 . . 120.5 ?
    C3 C4 C5 . . 123.02(18) ?
    C3 C4 Cl1 . . 118.11(15) ?
    C5 C4 Cl1 . . 118.86(17) ?
    C4 C5 C6 . . 117.59(19) ?
    C4 C5 H5 . . 121.2 ?
    C6 C5 H5 . . 121.2 ?
    C1 C6 C5 . . 120.12(17) ?
    C1 C6 C7 . . 111.90(16) ?
    C5 C6 C7 . . 127.98(18) ?
    C6 C7 C8 . . 104.33(15) ?
    C6 C7 H7A . . 110.9 ?
    C8 C7 H7A . . 110.9 ?
    C6 C7 H7B . . 110.9 ?
    C8 C7 H7B . . 110.9 ?
    H7A C7 H7B . . 108.9 ?
    O1 C8 C18 . . 106.74(14) ?
    O1 C8 C9 . . 111.28(16) ?
    C18 C8 C9 . . 107.77(15) ?
    O1 C8 C7 . . 114.79(16) ?
    C18 C8 C7 . . 111.95(17) ?
    C9 C8 C7 . . 104.18(14) ?
    N1 C9 C1 . . 122.53(16) ?
    N1 C9 C8 . . 128.88(16) ?
    C1 C9 C8 . . 108.56(15) ?
    O2 C10 O3 . . 124.81(18) ?
    O2 C10 N2 . . 125.41(17) ?
    O3 C10 N2 . . 109.77(16) ?
    O3 C11 C12 . . 109.20(19) ?
    O3 C11 H11A . . 109.8 ?
    C12 C11 H11A . . 109.8 ?
    O3 C11 H11B . . 109.8 ?
    C12 C11 H11B . . 109.8 ?
    H11A C11 H11B . . 108.3 ?
    C17 C12 C13 . . 117.9(2) ?
    C17 C12 C11 . . 121.0(2) ?
    C13 C12 C11 . . 121.0(2) ?
    C12 C13 C14 . . 120.7(2) ?
    C12 C13 H13 . . 119.7 ?
    C14 C13 H13 . . 119.7 ?
    C15 C14 C13 . . 120.2(3) ?
    C15 C14 H14 . . 119.9 ?
    C13 C14 H14 . . 119.9 ?
    C14 C15 C16 . . 119.8(2) ?
    C14 C15 H15 . . 120.1 ?
    C16 C15 H15 . . 120.1 ?
    C15 C16 C17 . . 120.6(3) ?
    C15 C16 H16 . . 119.7 ?
    C17 C16 H16 . . 119.7 ?
    C12 C17 C16 . . 120.8(3) ?
    C12 C17 H17 . . 119.6 ?
    C16 C17 H17 . . 119.6 ?
    O4 C18 O5 . . 125.2(2) ?
    O4 C18 C8 . . 124.44(19) ?
    O5 C18 C8 . . 110.29(16) ?
    O5 C19 H19A . . 109.5 ?
    O5 C19 H19B . . 109.5 ?
    H19A C19 H19B . . 109.5 ?
    O5 C19 H19C . . 109.5 ?
    H19A C19 H19C . . 109.5 ?
    H19B C19 H19C . . 109.5 ?
loop_
    _geom_torsion_atom_site_label_1
    _geom_torsion_atom_site_label_2
    _geom_torsion_atom_site_label_3
    _geom_torsion_atom_site_label_4
    _geom_torsion_site_symmetry_1
    _geom_torsion_site_symmetry_2
    _geom_torsion_site_symmetry_3
    _geom_torsion_site_symmetry_4
    _geom_torsion
    _geom_torsion_publ_flag
    C9 N1 N2 C10 . . . . 175.94(17) ?
    C6 C1 C2 C3 . . . . -2.2(3) ?
    C9 C1 C2 C3 . . . . 173.40(18) ?
    C1 C2 C3 C4 . . . . 0.0(3) ?
    C2 C3 C4 C5 . . . . 1.6(3) ?
    C2 C3 C4 Cl1 . . . . -177.90(16) ?
    C3 C4 C5 C6 . . . . -1.1(3) ?
    Cl1 C4 C5 C6 . . . . 178.44(16) ?
    C2 C1 C6 C5 . . . . 2.7(3) ?
    C9 C1 C6 C5 . . . . -173.61(17) ?
    C2 C1 C6 C7 . . . . -177.73(18) ?
    C9 C1 C6 C7 . . . . 5.9(2) ?
    C4 C5 C6 C1 . . . . -1.1(3) ?
    C4 C5 C6 C7 . . . . 179.5(2) ?
    C1 C6 C7 C8 . . . . -11.2(2) ?
    C5 C6 C7 C8 . . . . 168.3(2) ?
    C6 C7 C8 O1 . . . . 133.43(17) ?
    C6 C7 C8 C18 . . . . -104.68(18) ?
    C6 C7 C8 C9 . . . . 11.5(2) ?
    N2 N1 C9 C1 . . . . -173.57(15) ?
    N2 N1 C9 C8 . . . . 4.3(3) ?
    C6 C1 C9 N1 . . . . -179.68(17) ?
    C2 C1 C9 N1 . . . . 4.3(3) ?
    C6 C1 C9 C8 . . . . 2.1(2) ?
    C2 C1 C9 C8 . . . . -173.92(19) ?
    O1 C8 C9 N1 . . . . 49.0(3) ?
    C18 C8 C9 N1 . . . . -67.7(2) ?
    C7 C8 C9 N1 . . . . 173.21(19) ?
    O1 C8 C9 C1 . . . . -132.92(15) ?
    C18 C8 C9 C1 . . . . 110.37(17) ?
    C7 C8 C9 C1 . . . . -8.7(2) ?
    C11 O3 C10 O2 . . . . 1.6(3) ?
    C11 O3 C10 N2 . . . . -179.1(2) ?
    N1 N2 C10 O2 . . . . 9.8(3) ?
    N1 N2 C10 O3 . . . . -169.56(15) ?
    C10 O3 C11 C12 . . . . -179.2(2) ?
    O3 C11 C12 C17 . . . . 107.2(3) ?
    O3 C11 C12 C13 . . . . -77.1(3) ?
    C17 C12 C13 C14 . . . . 1.2(4) ?
    C11 C12 C13 C14 . . . . -174.7(2) ?
    C12 C13 C14 C15 . . . . 0.2(5) ?
    C13 C14 C15 C16 . . . . -2.0(5) ?
    C14 C15 C16 C17 . . . . 2.4(6) ?
    C13 C12 C17 C16 . . . . -0.8(5) ?
    C11 C12 C17 C16 . . . . 175.1(3) ?
    C15 C16 C17 C12 . . . . -1.0(6) ?
    C19 O5 C18 O4 . . . . 0.7(3) ?
    C19 O5 C18 C8 . . . . 178.73(19) ?
    O1 C8 C18 O4 . . . . -12.3(3) ?
    C9 C8 C18 O4 . . . . 107.3(2) ?
    C7 C8 C18 O4 . . . . -138.7(2) ?
    O1 C8 C18 O5 . . . . 169.65(16) ?
    C9 C8 C18 O5 . . . . -70.7(2) ?
    C7 C8 C18 O5 . . . . 43.3(2) ?
loop_
    _geom_hbond_atom_site_label_D
    _geom_hbond_atom_site_label_H
    _geom_hbond_atom_site_label_A
    _geom_hbond_site_symmetry_A
    _geom_hbond_distance_DH
    _geom_hbond_distance_HA
    _geom_hbond_distance_DA
    _geom_hbond_angle_DHA
    O1 H1 O2 2_656 0.820 2.131 2.890(2) 153.85
    N2 H2A O1 1_555 0.86(3) 2.37(2) 2.891(2) 119.4(18)
_shelx_hkl_checksum     27693
_shelx_hkl_file
;
   1   0   0   37.09    1.99
   1   0   0   37.33    2.16
   2   0   0    2.69    0.19
   2   0   0    2.78    0.18
   2   0   0    2.86    0.16
  -3   0   0    0.01    0.02
   3   0   0    0.08    0.05
   3   0   0    0.18    0.03
   4   0   0    5.06    0.33
   4   0   0    5.42    0.31
   5   0   0   21.54    1.17
   5   0   0   21.59    1.21
  -6   0   0    3.24    0.31
   6   0   0    4.11    0.29
   6   0   0    4.29    0.25
  -7   0   0    0.30    0.10
   7   0   0    0.03    0.07
   8   0   0    0.09    0.06
   9   0   0    1.79    0.22
   9   0   0    1.79    0.23
   9  -1   0    0.10    0.07
   8  -1   0    0.58    0.12
   7  -1   0   78.38    4.14
   7  -1   0   76.45    4.20
  -7   1   0   77.21    4.54
   6  -1   0    5.19    0.37
   6  -1   0    5.65    0.35
  -6   1   0    5.69    0.40
   5  -1   0   26.65    1.44
   5  -1   0   26.22    1.47
  -5   1   0   26.50    1.59
   4  -1   0   22.73    1.25
  -4   1   0   22.29    1.34
   3  -1   0    5.99    0.40
   3  -1   0    7.96    0.42
  -3   1   0    7.43    0.44
  -2   1   0  419.84   24.21
   1  -1   0  136.08    7.17
   1  -1   0  133.04    7.92
   0   1   0    1.49    0.11
   1   1   0   87.41    5.03
   1   1   0   85.97    4.63
   2   1   0   95.72    5.34
   2   1   0  105.54    5.84
   3   1   0   67.76    3.93
   3   1   0   66.76    3.57
  -4  -1   0   33.29    1.98
   4   1   0   32.48    1.75
  -5  -1   0   14.52    0.94
   5   1   0   14.59    0.79
   5   1   0   14.21    0.84
  -6  -1   0   52.12    3.24
   6   1   0   56.31    2.97
  -7  -1   0    2.11    0.27
   7   1   0    2.80    0.23
  -8  -1   0    3.51    0.34
   8   1   0    3.89    0.31
   9   1   0    2.47    0.27
  10   1   0    1.89    0.26
  10  -2   0    0.19    0.10
   9  -2   0    0.22    0.10
   8  -2   0    4.85    0.36
   7  -2   0    7.33    0.46
   7  -2   0    6.35    0.43
   6  -2   0   11.49    0.77
   6  -2   0   14.81    0.80
  -6   2   0   14.52    0.84
   5  -2   0    1.56    0.16
   5  -2   0    1.53    0.14
  -5   2   0    1.52    0.13
   4  -2   0    1.27    0.12
   4  -2   0    1.41    0.13
  -4   2   0    1.35    0.11
   3  -2   0  106.72    5.56
  -3   2   0  101.85    6.02
   2  -2   0   67.22    3.98
   2  -2   0   66.37    3.67
  -2   2   0   72.87    3.99
   1  -2   0  240.21   12.78
   0   2   0   44.61    2.61
   1   2   0    1.30    0.11
   1   2   0    1.41    0.14
   2   2   0  109.41    6.42
   2   2   0  111.58    5.91
   3   2   0    5.76    0.36
   3   2   0    5.58    0.41
   4   2   0  141.62    7.94
   4   2   0  131.05    7.29
  -5  -2   0   18.68    1.13
   5   2   0   16.38    1.00
  -6  -2   0    0.60    0.14
   6   2   0    0.58    0.11
  -7  -2   0    1.02    0.19
   7   2   0    0.65    0.14
  -8  -2   0    0.35    0.12
   8   2   0    0.49    0.12
   9   2   0    0.44    0.13
  10   2   0    0.53    0.16
  11  -3   0    0.26    0.10
  10  -3   0    1.60    0.22
   9  -3   0    7.79    0.53
   8  -3   0   32.91    1.83
   8  -3   0   32.01    1.80
   7  -3   0    2.01    0.21
   7  -3   0    2.06    0.19
   6  -3   0   19.80    1.16
   6  -3   0   21.01    1.16
   5  -3   0    3.73    0.27
   5  -3   0    3.62    0.26
  -5   3   0    3.63    0.23
   4  -3   0   14.48    0.81
   3  -3   0  190.24   10.12
   2  -3   0  146.13    7.78
  -1   3   0  253.41   14.62
   0   3   0  369.10   21.27
   1   3   0   73.33    4.29
   2   3   0    4.92    0.32
   2   3   0    4.76    0.36
   3   3   0   17.15    0.96
   3   3   0   16.01    1.06
   4   3   0   32.89    2.09
   4   3   0   35.30    1.90
  -5  -3   0    0.55    0.14
   5   3   0    0.75    0.13
  -6  -3   0    9.24    0.71
   6   3   0   10.20    0.63
  -7  -3   0    2.17    0.30
   7   3   0    1.85    0.23
  -8  -3   0   -0.07    0.07
   8   3   0    0.11    0.08
   9   3   0    0.85    0.18
  11  -4   0    0.55    0.15
  10  -4   0   10.07    0.67
   9  -4   0    0.11    0.08
   9  -4   0    0.11    0.11
   8  -4   0    1.06    0.15
   8  -4   0    0.73    0.16
   7  -4   0    8.33    0.55
   7  -4   0    8.64    0.54
   6  -4   0    2.92    0.25
   6  -4   0    3.44    0.25
   5  -4   0   10.47    0.60
   4  -4   0    0.43    0.06
   3  -4   0   39.28    2.20
  -3   4   0   42.22    2.37
   2  -4   0   15.04    0.85
  -2   4   0   15.50    0.92
  -1   4   0    5.09    0.35
   0   4   0   67.85    3.98
   1   4   0    5.49    0.41
   2   4   0   94.51    5.53
   2   4   0   94.10    5.08
   3   4   0   25.82    1.40
   3   4   0   23.12    1.53
   4   4   0    0.06    0.06
   4   4   0    0.07    0.08
  -5  -4   0    1.51    0.25
   5   4   0    1.89    0.21
  -6  -4   0   14.65    1.02
   6   4   0   14.36    0.90
  -7  -4   0    0.12    0.10
   7   4   0    0.08    0.07
  -8  -4   0    0.44    0.17
   8   4   0    0.55    0.14
  -9  -4   0    0.09    0.11
   9   4   0   -0.03    0.09
  10  -5   0    1.70    0.23
   9  -5   0   11.66    0.73
   9  -5   0   11.53    0.74
   8  -5   0   15.10    0.92
   8  -5   0   15.29    0.91
   7  -5   0    0.07    0.08
   7  -5   0    0.18    0.09
   6  -5   0    0.82    0.11
   6  -5   0    0.65    0.12
   5  -5   0   10.63    0.61
  -4   5   0   12.85    0.76
   3  -5   0    0.17    0.05
  -3   5   0    0.22    0.05
   2  -5   0    2.19    0.16
  -2   5   0    2.22    0.19
  -1   5   0   96.05    5.60
   0   5   0  105.23    6.15
   1   5   0    7.20    0.53
   2   5   0    1.65    0.22
   3   5   0    8.23    0.61
   3   5   0    8.15    0.54
   4   5   0   -0.01    0.05
   4   5   0    0.01    0.08
  -5  -5   0    5.10    0.47
   5   5   0    5.29    0.40
  -6  -5   0    3.20    0.38
   6   5   0    2.44    0.28
  -7  -5   0    1.33    0.26
   7   5   0    1.20    0.21
  -8  -5   0    9.41    0.74
   8   5   0    8.37    0.64
  10  -6   0    1.97    0.26
  10  -6   0    2.06    0.25
   9  -6   0   -0.07    0.10
   9  -6   0    0.07    0.09
   8  -6   0    6.56    0.47
   8  -6   0    7.12    0.48
   7  -6   0   21.81    1.23
   7  -6   0   21.52    1.27
   6  -6   0    3.97    0.33
   6  -6   0    4.49    0.29
   5  -6   0    5.05    0.32
   4  -6   0    0.12    0.05
  -4   6   0    0.13    0.05
   3  -6   0   14.37    0.81
  -3   6   0   14.18    0.88
   2  -6   0   95.05    5.29
  -2   6   0  102.84    5.77
  -1   6   0    0.48    0.12
   0   6   0    0.08    0.08
   1   6   0   67.12    4.00
   2   6   0    5.15    0.43
   3   6   0   23.00    1.50
   4   6   0    1.27    0.25
   4   6   0    1.38    0.20
  -5  -6   0    1.97    0.32
   5   6   0    2.07    0.26
  -6  -6   0    0.57    0.17
   6   6   0    0.51    0.14
  -7  -6   0    1.73    0.32
   7   6   0    1.56    0.25
  -8  -6   0    0.52    0.16
   8   6   0    0.58    0.16
  10  -7   0    1.41    0.22
  10  -7   0    1.67    0.25
   9  -7   0    0.26    0.10
   9  -7   0    0.06    0.13
   8  -7   0    2.87    0.25
   8  -7   0    2.87    0.29
   7  -7   0    7.93    0.55
   6  -7   0   20.42    1.25
   6  -7   0   22.26    1.20
   5  -7   0    0.33    0.07
   4  -7   0   35.97    1.97
   3  -7   0    1.27    0.14
  -3   7   0    1.48    0.17
   2  -7   0    0.73    0.10
  -2   7   0    0.43    0.11
  -1   7   0    1.80    0.23
   0   7   0    8.43    0.62
   1   7   0    6.90    0.54
   2   7   0    4.68    0.42
   3   7   0   10.14    0.77
  -5  -7   0    0.36    0.14
  -6  -7   0    0.44    0.16
  -7  -7   0    1.70    0.32
  10  -8   0    1.48    0.22
  10  -8   0    1.31    0.23
   9  -8   0    0.86    0.18
   9  -8   0    0.93    0.18
   8  -8   0   -0.02    0.10
   8  -8   0   -0.04    0.08
   7  -8   0    0.26    0.09
   7  -8   0    0.23    0.12
   6  -8   0    5.07    0.40
   6  -8   0    5.59    0.36
   5  -8   0    6.40    0.40
   5  -8   0    6.41    0.40
   4  -8   0   35.65    1.96
   3  -8   0   13.01    0.77
  -3   8   0   13.14    0.85
   2  -8   0   -0.05    0.06
   2  -8   0   -0.04    0.06
  -2   8   0    0.03    0.06
  -1   8   0    0.90    0.18
   0   8   0   32.85    2.05
   1   8   0    4.75    0.43
   2   8   0    1.66    0.28
   3   8   0    7.55    0.64
  -4  -8   0    0.10    0.10
  -5  -8   0    3.67    0.48
  -6  -8   0    1.15    0.25
   9  -9   0    0.30    0.14
   9  -9   0    0.46    0.14
   8  -9   0    0.58    0.14
   8  -9   0    0.32    0.11
   7  -9   0    7.72    0.59
   7  -9   0    8.97    0.53
   6  -9   0    6.33    0.40
   6  -9   0    6.13    0.46
   5  -9   0    0.16    0.07
   4  -9   0    2.86    0.23
   3  -9   0    2.57    0.23
  -3   9   0    3.64    0.30
   2  -9   0   35.32    1.87
  -2   9   0   31.84    2.07
  -1   9   0   17.06    1.14
   0   9   0    7.87    0.62
   1   9   0    0.08    0.08
   2   9   0    0.25    0.11
  -3  -9   0    0.18    0.16
  -4  -9   0    0.07    0.14
  -5  -9   0    0.24    0.14
  -6  -9   0    0.07    0.12
   9 -10   0    1.84    0.26
   8 -10   0    0.85    0.18
   7 -10   0    0.88    0.17
   7 -10   0    0.67    0.12
   6 -10   0    0.09    0.06
   6 -10   0    0.17    0.10
   5 -10   0    0.07    0.06
   4 -10   0    0.11    0.06
   3 -10   0    5.69    0.39
   2 -10   0   12.58    0.66
  -2  10   0    8.17    0.73
  -1  10   0    7.18    0.58
   0  10   0    8.07    0.65
   1  10   0    0.16    0.11
  -2 -10   0    0.07    0.14
  -3 -10   0    0.79    0.26
  -4 -10   0    1.01    0.28
  -5 -10   0    0.83    0.26
   8 -11   0    0.20    0.12
   7 -11   0    2.82    0.33
   6 -11   0    2.40    0.31
   5 -11   0    0.77    0.17
   5 -11   0    0.97    0.14
   4 -11   0    0.01    0.07
   3 -11   0    0.84    0.14
   2 -11   0   -0.08    0.06
  -2  11   0    0.25    0.11
  -1  11   0    0.35    0.14
  -1 -11   0    0.02    0.15
  -2 -11   0    1.10    0.28
  -3 -11   0    0.06    0.17
   7 -12   0    0.00    0.12
   6 -12   0    0.42    0.15
   5 -12   0   -0.02    0.16
   4 -12   0    0.09    0.10
   3 -12   0    0.99    0.18
   2 -12   0    0.39    0.12
   1 -12   0    0.15    0.15
   0 -12   0    0.50    0.20
  -1 -12   0    0.13    0.17
  -2 -12   0    0.52    0.22
   5 -13   0    0.45    0.16
   4 -13   0    3.66    0.38
   3 -13   0    0.48    0.15
   0 -13   0    0.00    0.15
   0 -13   1    0.04    0.16
   1 -13   1    0.11    0.08
   2 -13   1    0.22    0.10
   5 -13   1    0.50    0.16
  -2 -12   1    0.39    0.20
  -1 -12   1    0.57    0.23
   0 -12   1    0.41    0.20
   1 -12   1    0.23    0.16
   2 -12   1    0.07    0.07
   3 -12   1    1.94    0.21
   4 -12   1    0.59    0.13
   5 -12   1    0.08    0.08
   6 -12   1    0.20    0.13
   7 -12   1    0.74    0.20
   7 -12   1    0.73    0.20
  -4 -11   1    0.72    0.26
  -3 -11   1    1.13    0.29
  -2 -11   1    1.60    0.33
  -1 -11   1    0.03    0.14
   0 -11   1    4.22    0.48
   1 -11   1    0.47    0.18
   2 -11   1    1.15    0.16
   3 -11   1    0.04    0.06
   4 -11   1    0.07    0.07
   5 -11   1    1.92    0.20
   6 -11   1    1.14    0.15
   7 -11   1    1.62    0.24
   7 -11   1    1.38    0.17
   8 -11   1    0.13    0.10
   8 -11   1    0.01    0.10
  -5 -10   1   -0.08    0.12
  -4 -10   1    2.03    0.39
  -3 -10   1   -0.16    0.13
  -2 -10   1    0.26    0.18
  -1 -10   1    1.76    0.32
   0 -10   1   -0.05    0.11
   1 -10   1    1.48    0.26
   2 -10   1   20.43    1.01
   2 -10   1   13.09    1.09
   3 -10   1   10.62    0.66
   4 -10   1    0.13    0.07
   5 -10   1    0.14    0.07
   6 -10   1    0.41    0.11
   7 -10   1    0.15    0.10
   7 -10   1    0.28    0.10
   8 -10   1    2.34    0.23
   8 -10   1    2.23    0.30
   9 -10   1   -0.11    0.09
   9 -10   1   -0.12    0.11
  -6  -9   1   -0.07    0.12
  -5  -9   1    1.03    0.25
  -4  -9   1    0.09    0.12
  -3  -9   1    4.89    0.54
  -2  -9   1    0.36    0.16
  -1  -9   1    5.61    0.51
   0  -9   1    1.66    0.27
   1  -9   1    7.08    0.56
   2  -9   1    3.83    0.38
   2  -9   1    5.29    0.34
   3  -9   1   12.71    0.88
   3  -9   1   14.15    0.80
   4  -9   1   32.23    1.79
   5  -9   1    2.37    0.20
   6  -9   1   -0.01    0.06
   7  -9   1    0.14    0.08
   8  -9   1    0.29    0.10
   8  -9   1    0.26    0.16
   9  -9   1   -0.14    0.10
   9  -9   1    0.10    0.09
  -7  -8   1    0.44    0.17
  -6  -8   1    0.25    0.13
  -5  -8   1    2.26    0.37
  -4  -8   1    4.24    0.50
  -3  -8   1   13.60    1.00
  -2  -8   1   -0.02    0.10
   1   8  -1    7.12    0.57
   0   8  -1    7.88    0.60
  -1   8  -1    2.98    0.29
   2  -8   1    4.37    0.31
   3  -8   1    0.03    0.07
   3  -8   1    0.17    0.07
   4  -8   1   -0.01    0.04
   5  -8   1    1.28    0.13
   6  -8   1    0.92    0.12
   7  -8   1    8.93    0.55
   8  -8   1    0.23    0.12
   8  -8   1    0.20    0.15
   9  -8   1    0.50    0.13
   9  -8   1    0.45    0.15
  10  -8   1    1.03    0.18
  10  -8   1    0.85    0.21
  -7  -7   1    0.77    0.22
  -6  -7   1    9.38    0.77
  -5  -7   1    2.46    0.37
  -4  -7   1    0.99    0.23
  -3  -7   1    0.51    0.17
   1   7  -1    6.61    0.52
   0   7  -1   25.60    1.61
  -1   7  -1   10.58    0.72
  -2   7  -1   19.35    1.20
   2  -7   1   19.39    1.09
   3  -7   1    4.10    0.28
   3  -7   1    3.72    0.29
   4  -7   1    5.79    0.37
   5  -7   1    0.23    0.07
   6  -7   1    1.31    0.14
   7  -7   1    0.29    0.09
   8  -7   1    0.17    0.10
   8  -7   1    0.10    0.10
   9  -7   1    1.81    0.23
   9  -7   1    1.76    0.23
  10  -7   1    1.68    0.23
  10  -7   1    1.33    0.24
   8   6  -1    3.10    0.38
  -8  -6   1    4.28    0.49
   7   6  -1    2.60    0.31
  -7  -6   1    2.31    0.36
   6   6  -1    1.08    0.20
  -6  -6   1    0.96    0.22
   5   6  -1    7.75    0.56
  -5  -6   1    7.80    0.64
  -4  -6   1   11.28    0.84
  -3  -6   1    9.63    0.72
   2   6  -1    4.61    0.40
   1   6  -1    2.51    0.28
   0   6  -1    0.47    0.12
  -1   6  -1    9.51    0.64
  -2   6  -1    8.30    0.57
   2  -6   1    9.12    0.52
   3  -6   1    0.11    0.05
   3  -6   1    0.10    0.05
   4  -6   1    5.63    0.35
   5  -6   1    0.23    0.06
   6  -6   1    0.27    0.07
   7  -6   1    4.27    0.34
   8  -6   1    1.70    0.21
   8  -6   1    1.58    0.21
   9  -6   1    0.75    0.15
   9  -6   1    0.41    0.15
  10  -6   1    0.53    0.17
   9   5  -1    0.29    0.13
  -9  -5   1    0.40    0.14
   8   5  -1    1.20    0.22
  -8  -5   1    0.61    0.18
   7   5  -1    0.13    0.08
  -7  -5   1    0.12    0.12
   6   5  -1    2.39    0.28
  -6  -5   1    2.95    0.36
   5   5  -1    0.27    0.10
  -5  -5   1    0.23    0.11
   4   5  -1    0.18    0.08
  -4  -5   1    0.08    0.07
  -3  -5   1   12.53    0.87
   2   5  -1    6.06    0.47
   1   5  -1    7.74    0.55
   0   5  -1    1.42    0.17
   2  -5   1    7.98    0.47
   3  -5   1  131.06    7.58
   3  -5   1  131.37    7.01
   4  -5   1    2.26    0.17
   5  -5   1   10.84    0.63
   6  -5   1    5.47    0.36
   7  -5   1    1.60    0.19
   7  -5   1    1.52    0.18
   8  -5   1    0.40    0.14
   8  -5   1    0.60    0.13
   9  -5   1    0.28    0.13
   9  -5   1    0.34    0.10
  10  -5   1    4.58    0.39
   9   4  -1    1.92    0.28
  -9  -4   1    1.80    0.29
   8   4  -1    0.15    0.09
  -8  -4   1    0.12    0.11
   7   4  -1    0.18    0.09
  -7  -4   1    0.07    0.09
   6   4  -1    0.26    0.10
  -6  -4   1    0.42    0.14
   5   4  -1    4.17    0.33
  -5  -4   1    4.43    0.39
   4   4  -1   55.00    2.84
  -4  -4   1   47.77    3.10
   3   4  -1    4.83    0.35
  -3  -4   1    5.03    0.41
   2   4  -1    8.16    0.57
   1   4  -1    2.26    0.21
   0   4  -1    0.10    0.06
  -1   4  -1  114.87    6.65
   2  -4   1   39.79    2.12
   2  -4   1   38.80    2.29
   3  -4   1  154.12    8.22
   4  -4   1   14.61    0.82
   5  -4   1   50.15    2.71
   6  -4   1   63.93    3.46
   7  -4   1    0.09    0.07
   7  -4   1    0.12    0.10
   8  -4   1    1.63    0.21
   8  -4   1    1.78    0.19
   9  -4   1    3.11    0.29
  10  -4   1    0.71    0.17
   9   3  -1    0.76    0.17
  -9  -3   1    1.36    0.24
   8   3  -1    2.50    0.28
  -8  -3   1    2.85    0.35
   7   3  -1    0.03    0.07
  -7  -3   1    0.00    0.07
   6   3  -1    0.94    0.16
  -6  -3   1    0.93    0.18
   5   3  -1    0.94    0.14
  -5  -3   1    1.39    0.20
   4   3  -1   71.91    3.82
  -4  -3   1   68.54    4.16
   3   3  -1   22.77    1.26
  -3  -3   1   21.72    1.38
   2   3  -1    4.68    0.31
  -2  -3   1    4.80    0.36
   1   3  -1    1.59    0.15
   0   3  -1  206.16   11.90
   1  -3   1   96.03    5.50
   1  -3   1  110.48    5.97
   2  -3   1   52.51    2.80
   2  -3   1   50.50    3.02
   2  -3   1   53.23    3.02
   3  -3   1   52.00    2.79
   4  -3   1   35.06    1.90
  -5   3  -1   17.59    1.09
   5  -3   1   19.79    1.05
   6  -3   1    8.24    0.54
   6  -3   1    9.23    0.54
   7  -3   1   45.76    2.35
   7  -3   1   39.23    2.31
   8  -3   1    5.66    0.39
   8  -3   1    6.29    0.43
   9  -3   1    0.26    0.10
  10  -3   1    0.44    0.13
  10   2  -1    2.62    0.32
   9   2  -1    1.83    0.25
   8   2  -1    2.31    0.25
  -8  -2   1    2.06    0.28
   7   2  -1    8.78    0.59
  -7  -2   1    9.45    0.67
   6   2  -1    9.69    0.64
  -6  -2   1   11.04    0.73
   5   2  -1    1.44    0.17
  -5  -2   1    2.27    0.23
   4   2  -1   46.56    2.48
  -4  -2   1   44.28    2.71
   3   2  -1   36.57    1.97
  -3  -2   1   35.25    2.15
   2   2  -1  121.34    6.72
  -2  -2   1  130.44    7.31
  -1  -2   1  247.80   14.30
   0  -2   1  151.43    8.74
   1  -2   1   17.28    0.95
   1  -2   1   17.75    1.02
   2  -2   1   10.03    0.55
  -3   2  -1   57.35    3.34
   3  -2   1   57.79    3.09
  -4   2  -1   41.37    2.47
   4  -2   1   43.27    2.29
  -5   2  -1   11.14    0.71
   5  -2   1   11.91    0.68
  -6   2  -1    0.14    0.07
   6  -2   1    0.22    0.09
   6  -2   1    0.21    0.07
   7  -2   1   50.28    2.82
   7  -2   1   52.23    2.78
   8  -2   1    4.32    0.34
   9  -2   1    0.04    0.08
  10  -2   1    3.32    0.30
  10   1  -1    0.27    0.13
   9   1  -1    1.29    0.20
   8   1  -1    1.05    0.16
  -8  -1   1    1.19    0.21
   7   1  -1   13.74    0.83
   6   1  -1    4.46    0.29
   6   1  -1    3.28    0.23
  -6  -1   1    3.50    0.31
   5   1  -1   53.08    2.78
   5   1  -1   49.91    2.83
  -5  -1   1   53.53    3.10
   4   1  -1    0.21    0.06
   4   1  -1    0.26    0.04
  -4  -1   1    0.30    0.08
   3   1  -1   60.23    3.24
   3   1  -1   62.64    3.28
  -3  -1   1   60.28    3.57
   2   1  -1   10.67    0.59
   2   1  -1   10.38    0.57
  -2  -1   1    9.98    0.65
   1   1  -1    0.04    0.02
  -1  -1   1    0.07    0.03
   0  -1   1   54.24    3.15
   2  -1   1    0.87    0.07
   2  -1   1    0.78    0.07
   3  -1   1   66.02    3.77
   3  -1   1   63.93    3.49
   4  -1   1    9.40    0.55
   4  -1   1    9.25    0.59
  -5   1  -1   18.13    1.09
   5  -1   1   16.84    1.00
   5  -1   1   17.90    0.98
  -6   1  -1    6.34    0.44
   6  -1   1    5.61    0.41
   6  -1   1    6.35    0.38
  -7   1  -1   17.74    1.11
   7  -1   1   17.16    1.02
   8  -1   1    6.30    0.44
   9  -1   1    1.97    0.23
  10  -1   1    0.05    0.11
  10   0  -1    0.65    0.14
   9   0  -1    2.25    0.24
   7   0  -1   45.51    2.60
  -7   0   1   49.47    2.84
   6   0  -1   10.71    0.57
   6   0  -1    9.76    0.59
  -6   0   1    8.75    0.65
   5   0  -1   67.29    3.56
   5   0  -1   66.20    3.60
   4   0  -1   46.91    2.51
   4   0  -1   47.10    2.54
   3   0  -1   97.60    5.21
   2   0  -1  107.43    5.62
   2   0  -1  120.89    5.66
  -2   0   1   89.67    6.12
   1   0  -1  279.06   15.40
  -1   0   1  302.20   16.78
   0   0  -1   67.78    3.45
   0   0  -1   62.87    3.41
   0   0   1   62.29    3.71
   1   0   1  222.00   12.76
   1   0   1  220.60   11.77
   2   0   1   26.09    1.47
   2   0   1   28.06    1.60
   3   0   1   24.99    1.38
   3   0   1   25.45    1.51
   4   0   1    0.33    0.08
   4   0   1    0.48    0.05
   4   0   1    0.31    0.08
   5   0   1   12.46    0.74
   5   0   1   12.16    0.81
   5   0   1   12.99    0.70
  -6   0  -1    0.01    0.05
   6   0   1    0.03    0.06
  -7   0  -1   -0.01    0.07
   7   0   1   -0.04    0.06
   9   0   1    0.65    0.14
  10   0   1    0.48    0.13
  10  -1  -1    2.19    0.26
   9  -1  -1    0.91    0.15
   8  -1  -1    1.12    0.16
   7  -1  -1    1.50    0.17
   7  -1  -1    1.75    0.16
  -7   1   1    1.72    0.20
   6  -1  -1    1.59    0.15
   6  -1  -1    2.33    0.18
   5  -1  -1   25.95    1.59
   5  -1  -1   31.39    1.61
  -5   1   1   30.66    1.74
   4  -1  -1   14.23    0.77
   4  -1  -1   13.77    0.78
  -4   1   1   13.59    0.84
   3  -1  -1   24.49    1.33
   3  -1  -1   24.21    1.32
  -3   1   1   24.40    1.43
   2  -1  -1    4.40    0.28
   2  -1  -1    4.95    0.28
  -2   1   1    4.42    0.29
   1  -1  -1   35.63    1.86
   1  -1  -1   34.09    1.86
   0  -1  -1  166.07    8.51
   0   1   1  163.25    9.26
   0   1   1  152.15    8.55
  -1  -1  -1  128.40    6.22
   1   1   1  117.19    6.73
   1   1   1  105.31    6.19
   1   1   1  114.67    6.19
   2   1   1    0.37    0.08
   2   1   1    0.38    0.06
   3   1   1   28.71    1.71
   3   1   1   28.01    1.55
   4   1   1   64.32    3.57
   4   1   1   67.89    3.90
   4   1   1   66.35    3.51
   5   1   1   19.79    1.17
   5   1   1   21.62    1.30
   5   1   1   20.79    1.11
  -6  -1  -1    1.55    0.21
   6   1   1    1.03    0.14
  -7  -1  -1    0.32    0.11
   7   1   1    0.24    0.10
  -8  -1  -1    0.16    0.10
   8   1   1    0.17    0.09
   9   1   1    2.27    0.26
  10   1   1    0.20    0.11
  11  -2  -1    0.59    0.14
  11  -2  -1    0.47    0.14
  10  -2  -1    0.24    0.10
   9  -2  -1    0.12    0.07
   8  -2  -1   35.49    1.98
   7  -2  -1   13.35    0.81
   7  -2  -1   13.93    0.80
   6  -2  -1    0.27    0.09
   6  -2  -1    0.33    0.08
  -6   2   1    0.29    0.06
   5  -2  -1    0.92    0.11
   5  -2  -1    0.70    0.11
  -5   2   1    0.67    0.08
   4  -2  -1    7.56    0.45
   4  -2  -1    7.83    0.46
  -4   2   1    7.40    0.46
   3  -2  -1  196.43   10.20
   3  -2  -1  191.24   10.23
  -3   2   1  189.29   11.08
   2  -2  -1   73.45    3.82
   2  -2  -1   69.88    3.81
  -2   2   1   71.14    4.13
   1  -2  -1  620.46   32.76
   1  -2  -1  618.68   32.76
   0  -2  -1   46.11    2.46
   0   2   1   45.72    2.70
  -1  -2  -1   44.64    2.32
   1   2   1   43.17    2.57
   1   2   1   43.23    2.35
   2   2   1   38.74    2.13
   2   2   1   39.99    2.34
   4   2   1    0.57    0.10
   4   2   1    0.62    0.13
   5   2   1    0.24    0.08
   5   2   1    0.21    0.08
  -6  -2  -1    1.45    0.23
  -7  -2  -1    0.76    0.17
   7   2   1    0.69    0.14
  -8  -2  -1    1.81    0.27
   8   2   1    1.39    0.20
   9   2   1    6.36    0.49
  11  -3  -1    0.63    0.14
  10  -3  -1    9.51    0.63
   9  -3  -1    3.17    0.28
   8  -3  -1    0.35    0.10
   8  -3  -1    0.48    0.12
   7  -3  -1    0.89    0.13
   7  -3  -1    0.97    0.15
   6  -3  -1    2.12    0.19
   6  -3  -1    1.74    0.19
  -6   3   1    2.10    0.15
   5  -3  -1    2.84    0.22
   5  -3  -1    2.65    0.21
  -5   3   1    2.79    0.18
   4  -3  -1   26.55    1.48
   4  -3  -1   27.47    1.46
  -4   3   1   26.24    1.56
   3  -3  -1    7.16    0.43
   3  -3  -1    6.91    0.40
  -3   3   1    6.97    0.43
   2  -3  -1  198.05   10.94
  -2   3   1  213.40   11.86
  -1   3   1  458.40   26.39
   0   3   1   70.36    4.10
   1   3   1   68.96    3.79
   1   3   1   72.23    4.14
   2   3   1   17.26    1.12
   2   3   1   18.32    1.01
   3   3   1   79.78    4.68
   3   3   1   78.90    4.28
   4   3   1    2.58    0.22
   4   3   1    2.91    0.28
   5   3   1    6.96    0.47
   5   3   1    7.25    0.55
  -6  -3  -1    9.58    0.71
   6   3   1    9.34    0.61
  -7  -3  -1    0.05    0.08
   7   3   1   -0.02    0.06
  -8  -3  -1    3.17    0.39
   8   3   1    3.20    0.32
   9   3   1    4.29    0.38
  11  -4  -1    0.45    0.12
  10  -4  -1    1.93    0.24
   9  -4  -1    2.29    0.24
   9  -4  -1    2.46    0.24
   8  -4  -1    0.08    0.08
   8  -4  -1    0.01    0.09
   7  -4  -1    6.75    0.46
   7  -4  -1    7.12    0.46
   6  -4  -1    1.65    0.17
   6  -4  -1    1.80    0.19
   5  -4  -1    3.80    0.28
   5  -4  -1    3.73    0.24
  -5   4   1    3.48    0.23
   4  -4  -1  157.12    8.35
  -4   4   1  156.43    9.04
   3  -4  -1   56.68    3.15
  -3   4   1   61.24    3.43
   2  -4  -1    0.25    0.05
  -2   4   1    0.27    0.06
  -1   4   1   15.16    0.94
   0   4   1   19.38    1.20
   1   4   1   54.23    3.22
  -2  -4  -1    2.59    0.16
   2   4   1    2.36    0.25
   2   4   1    2.80    0.22
   3   4   1    8.23    0.50
   3   4   1    7.21    0.57
   4   4   1    5.19    0.37
   4   4   1    5.13    0.43
   5   4   1    2.79    0.33
   5   4   1    2.71    0.25
  -6  -4  -1   10.97    0.80
   6   4   1   10.35    0.69
  -7  -4  -1   -0.03    0.08
   7   4   1    0.15    0.08
  -8  -4  -1    1.56    0.27
   8   4   1    1.58    0.24
  -9  -4  -1    0.31    0.13
   9   4   1    0.14    0.10
  10  -5  -1    0.29    0.12
  10  -5  -1    0.63    0.15
   9  -5  -1    0.50    0.13
   9  -5  -1    0.33    0.13
   8  -5  -1    0.38    0.12
   8  -5  -1    0.25    0.10
   7  -5  -1   12.18    0.75
   7  -5  -1   13.14    0.78
   6  -5  -1    7.18    0.46
   6  -5  -1    7.50    0.49
   5  -5  -1    1.03    0.10
   5  -5  -1    0.86    0.14
   4  -5  -1    5.34    0.37
   4  -5  -1    5.15    0.31
  -4   5   1    5.12    0.34
   3  -5  -1   40.39    2.23
  -3   5   1   42.30    2.43
  -2   5   1    2.73    0.22
  -1   5   1   76.43    4.48
   0   5   1   76.13    4.48
   1   5   1   16.65    1.08
  -2  -5  -1    6.35    0.37
   2   5   1    6.70    0.51
   3   5   1   67.51    3.64
   3   5   1   65.49    3.98
   4   5   1    5.38    0.39
   4   5   1    4.89    0.44
   5   5   1    1.55    0.21
   5   5   1    1.30    0.24
  -6  -5  -1    0.05    0.09
   6   5   1    0.02    0.07
  -7  -5  -1    0.25    0.13
   7   5   1    0.15    0.09
  -8  -5  -1    0.89    0.23
   8   5   1    0.98    0.20
  10  -6  -1    0.24    0.12
  10  -6  -1    0.48    0.15
   9  -6  -1    1.11    0.19
   9  -6  -1    1.35    0.20
   8  -6  -1    0.18    0.10
   8  -6  -1    0.12    0.11
   7  -6  -1    6.73    0.50
   7  -6  -1    7.97    0.48
   6  -6  -1    2.76    0.25
   6  -6  -1    3.00    0.22
   5  -6  -1    0.09    0.10
   5  -6  -1    0.13    0.05
   4  -6  -1   14.09    0.88
   4  -6  -1   14.73    0.83
  -4   6   1   15.46    0.91
   3  -6  -1    2.51    0.19
  -3   6   1    2.82    0.23
   2  -6  -1    0.12    0.06
  -2   6   1    0.11    0.06
  -1   6   1    0.06    0.07
   0   6   1   10.92    0.75
  -1  -6  -1   27.47    1.45
   1   6   1   25.26    1.66
  -2  -6  -1   18.02    0.97
   2   6   1   17.07    1.17
   3   6   1   18.55    1.24
   4   6   1   10.93    0.73
   4   6   1   11.48    0.84
   5   6   1    7.30    0.53
   5   6   1    7.44    0.63
  -6  -6  -1    1.27    0.26
   6   6   1    1.55    0.23
  -7  -6  -1    0.26    0.14
   7   6   1    0.67    0.16
  10  -7  -1    3.84    0.35
  10  -7  -1    3.86    0.34
   9  -7  -1    9.36    0.62
   9  -7  -1    9.13    0.63
   8  -7  -1    0.96    0.15
   8  -7  -1    0.69    0.16
   7  -7  -1    4.02    0.33
   7  -7  -1    4.07    0.29
   6  -7  -1    5.30    0.41
   6  -7  -1    5.63    0.35
   5  -7  -1    5.97    0.38
   5  -7  -1    6.89    0.45
   4  -7  -1   23.37    1.26
  -4   7   1   22.18    1.39
   3  -7  -1    9.83    0.58
  -3   7   1    9.97    0.66
   2  -7  -1    1.70    0.15
  -2   7   1    1.88    0.22
  -1   7   1   18.32    1.18
   0   7   1    3.52    0.33
  -1  -7  -1    8.53    0.51
  -1  -7  -1    8.54    0.51
   2   7   1    0.09    0.09
   3   7   1    0.01    0.08
   4   7   1    2.40    0.35
   5   7   1    2.61    0.38
  -6  -7  -1    0.73    0.22
  -7  -7  -1    1.56    0.32
   7   7   1    1.81    0.28
  10  -8  -1    2.84    0.32
   9  -8  -1    1.58    0.23
   9  -8  -1    1.66    0.22
   8  -8  -1    1.73    0.24
   8  -8  -1    1.48    0.18
   7  -8  -1    1.65    0.22
   7  -8  -1    1.56    0.16
   6  -8  -1   -0.09    0.06
   6  -8  -1    0.08    0.05
   5  -8  -1    0.02    0.05
   5  -8  -1   -0.11    0.10
   4  -8  -1    1.97    0.17
   4  -8  -1    1.81    0.22
   3  -8  -1    0.97    0.12
  -3   8   1    1.43    0.20
   2  -8  -1    7.78    0.50
  -2   8   1    9.26    0.63
  -1   8   1   21.78    1.40
   0  -8  -1    6.01    0.40
   0   8   1    6.24    0.51
   1   8   1    0.09    0.10
   2   8   1    2.55    0.35
   3   8   1    4.90    0.47
   4   8   1    0.47    0.17
  -5  -8  -1    0.06    0.10
  -6  -8  -1    0.01    0.10
   9  -9  -1    0.04    0.10
   8  -9  -1    0.26    0.11
   7  -9  -1    1.78    0.24
   6  -9  -1    0.21    0.07
   6  -9  -1    0.24    0.11
   5  -9  -1    1.68    0.23
   5  -9  -1    1.87    0.16
   4  -9  -1    9.92    0.67
   4  -9  -1   10.82    0.63
   3  -9  -1    1.64    0.21
   3  -9  -1    1.85    0.17
  -3   9   1    1.92    0.25
   2  -9  -1    4.24    0.33
   2  -9  -1    4.03    0.30
  -2   9   1    4.59    0.39
   1  -9  -1    0.68    0.13
  -1   9   1    0.80    0.18
   0  -9  -1    0.21    0.09
   0   9   1    0.29    0.12
   1   9   1    2.33    0.33
   2   9   1    3.05    0.40
   3   9   1    0.45    0.16
   4   9   1    0.55    0.20
  -5  -9  -1    0.08    0.12
   9 -10  -1    3.11    0.35
   8 -10  -1    0.55    0.15
   7 -10  -1    0.02    0.10
   6 -10  -1    4.93    0.41
   5 -10  -1    2.85    0.30
   4 -10  -1    0.05    0.06
   4 -10  -1   -0.03    0.11
   3 -10  -1    4.50    0.36
   3 -10  -1    3.72    0.29
   2 -10  -1    0.93    0.14
   2 -10  -1    0.66    0.17
  -2  10   1    0.57    0.15
   1 -10  -1    4.74    0.34
  -1  10   1    4.25    0.42
   0  10   1    0.00    0.09
   1  10   1    0.05    0.08
   2  10   1    0.82    0.21
   3  10   1    0.11    0.11
  -4 -10  -1    0.25    0.16
   8 -11  -1    0.19    0.12
   7 -11  -1    0.03    0.12
   6 -11  -1   -0.05    0.10
   5 -11  -1    0.22    0.12
   4 -11  -1    0.35    0.13
   3 -11  -1    0.17    0.09
   2 -11  -1    1.19    0.18
  -2  11   1    1.18    0.23
  -1  11   1    0.20    0.12
   0  11   1    0.27    0.13
   1  11   1    0.80    0.22
   2  11   1    1.32    0.28
  -3 -11  -1    1.08    0.29
   6 -12  -1    0.07    0.12
   5 -12  -1    0.28    0.14
   4 -12  -1    3.75    0.35
   3 -12  -1    0.77    0.17
   2 -12  -1    0.14    0.11
  -1  12   1    0.54    0.18
   0  12   1    0.09    0.11
  -1 -12  -1    0.09    0.15
   4 -13  -1    1.44    0.24
   3 -13  -1   -0.05    0.11
  -1 -13   2   -0.08    0.15
   0 -13   2    0.88    0.26
   1 -13   2    0.17    0.08
   2 -13   2   -0.03    0.07
   3 -13   2    0.81    0.15
   4 -13   2    1.32    0.19
   5 -13   2    1.55    0.20
   6 -13   2    1.33    0.18
  -3 -12   2   -0.16    0.13
  -2 -12   2    0.75    0.24
  -1 -12   2    0.31    0.17
   0 -12   2    0.98    0.25
   1 -12   2    0.40    0.18
   2 -12   2    0.26    0.10
   3 -12   2    0.09    0.07
   4 -12   2    1.51    0.19
   5 -12   2    0.36    0.10
   6 -12   2    1.24    0.18
   7 -12   2    1.03    0.16
  -4 -11   2   -0.14    0.12
  -3 -11   2    3.83    0.52
  -2 -11   2    1.72    0.35
  -1 -11   2    1.03    0.26
   0 -11   2    8.99    0.73
   1 -11   2    4.46    0.43
   2 -11   2    0.61    0.12
   3 -11   2    2.74    0.24
   4 -11   2    0.31    0.10
   5 -11   2    1.96    0.21
   6 -11   2    1.48    0.17
   7 -11   2    0.06    0.08
   8 -11   2    1.07    0.18
   8 -11   2    1.35    0.23
  -5 -10   2    0.38    0.18
  -4 -10   2    1.76    0.34
  -3 -10   2    1.66    0.33
  -2 -10   2    8.30    0.71
  -1 -10   2    4.21    0.47
   0 -10   2    1.79    0.29
   1 -10   2    0.75    0.19
   2 -10   2    4.69    0.34
   2 -10   2    4.49    0.40
   3 -10   2    0.37    0.10
   4 -10   2    0.28    0.10
   5 -10   2    2.92    0.24
   7 -10   2    1.42    0.18
   8 -10   2    0.50    0.14
   8 -10   2    0.51    0.12
   9 -10   2   -0.09    0.11
   9 -10   2   -0.11    0.18
  -6  -9   2    0.16    0.14
  -5  -9   2    1.16    0.28
  -4  -9   2    4.26    0.52
  -3  -9   2    0.20    0.14
  -2  -9   2    0.20    0.13
  -1  -9   2   14.58    1.04
   0  -9   2    1.37    0.24
   1  -9   2    3.00    0.31
   2  -9   2    4.93    0.35
   2  -9   2    5.28    0.42
   3  -9   2    0.12    0.07
   4  -9   2    3.25    0.26
   5  -9   2    7.46    0.48
   6  -9   2    0.03    0.06
   7  -9   2    0.34    0.10
   8  -9   2    0.00    0.08
   9  -9   2    2.04    0.25
   9  -9   2    2.34    0.29
  -7  -8   2    0.05    0.12
  -6  -8   2    1.52    0.30
  -5  -8   2    2.17    0.36
  -4  -8   2    3.05    0.42
  -3  -8   2    1.91    0.32
  -2  -8   2   11.62    0.86
  -1  -8   2    5.28    0.46
   0  -8   2    0.17    0.11
   1  -8   2    5.20    0.43
   2  -8   2   26.87    1.52
   2  -8   2   27.50    1.67
   3  -8   2    0.21    0.07
   3  -8   2    0.16    0.07
   4  -8   2    6.71    0.43
   5  -8   2    1.36    0.14
   6  -8   2   -0.01    0.05
   7  -8   2    8.73    0.55
   8  -8   2    4.67    0.35
   9  -8   2    2.03    0.26
   9  -8   2    2.38    0.28
  10  -8   2   -0.13    0.14
  10  -8   2    0.23    0.11
  -8  -7   2   -0.07    0.10
  -7  -7   2    1.38    0.28
  -6  -7   2    2.94    0.41
  -5  -7   2    0.07    0.10
  -4  -7   2    4.14    0.46
  -3  -7   2    0.30    0.13
  -2  -7   2    0.89    0.19
  -1  -7   2    7.95    0.60
   0  -7   2    0.92    0.17
   1  -7   2   21.64    1.35
   2  -7   2   22.05    1.37
   2  -7   2   22.61    1.26
   3  -7   2   13.91    0.78
   3  -7   2   12.74    0.82
   4  -7   2    4.61    0.31
   5  -7   2    0.21    0.07
   6  -7   2    0.73    0.11
   7  -7   2    0.14    0.08
   8  -7   2   -0.01    0.09
   8  -7   2    0.10    0.08
   9  -7   2    0.24    0.09
   9  -7   2    0.12    0.13
  10  -7   2    1.23    0.24
   8   6  -2    0.69    0.17
  -8  -6   2    0.85    0.21
   7   6  -2    0.72    0.16
  -7  -6   2    0.80    0.20
   6   6  -2    0.03    0.08
  -6  -6   2    0.14    0.10
  -5  -6   2    0.35    0.13
  -4  -6   2   10.32    0.77
  -3  -6   2    0.12    0.09
  -2  -6   2    3.38    0.32
  -1  -6   2   45.36    2.74
   0  -6   2   21.88    1.37
   1  -6   2   27.47    1.67
   2  -6   2   36.56    1.97
   2  -6   2   35.41    2.13
   3  -6   2   47.59    2.85
   3  -6   2   50.36    2.66
   4  -6   2   25.30    1.40
   5  -6   2    2.01    0.16
   6  -6   2   47.38    2.58
   7  -6   2   12.83    0.77
   8  -6   2    8.45    0.55
   8  -6   2    7.99    0.55
   9  -6   2   12.76    0.84
   9  -6   2   13.51    0.82
  10  -6   2    1.29    0.23
   9   5  -2    0.64    0.17
  -9  -5   2    0.91    0.26
   8   5  -2    0.53    0.16
  -8  -5   2    0.87    0.20
   7   5  -2    2.66    0.31
  -7  -5   2    3.15    0.38
   6   5  -2    1.69    0.23
  -6  -5   2    2.17    0.30
   5   5  -2    0.10    0.07
  -5  -5   2    0.11    0.08
   4   5  -2   -0.02    0.05
  -4  -5   2    0.07    0.07
  -3  -5   2   12.74    0.87
  -2  -5   2   35.74    2.18
  -1  -5   2   95.58    5.60
   0  -5   2   39.43    2.35
   1  -5   2   27.15    1.63
   2  -5   2   55.73    3.01
   3  -5   2    6.16    0.37
   3  -5   2    5.96    0.36
   4  -5   2    1.25    0.12
   5  -5   2    0.27    0.06
   6  -5   2   12.20    0.72
   7  -5   2   39.94    2.21
   8  -5   2    0.94    0.18
   8  -5   2    0.93    0.16
   9  -5   2    0.57    0.17
  10  -5   2    0.49    0.16
   9   4  -2    1.09    0.22
  -9  -4   2    1.09    0.23
   8   4  -2    0.09    0.09
  -8  -4   2    0.08    0.10
   7   4  -2    5.92    0.45
  -7  -4   2    6.10    0.51
   6   4  -2    4.22    0.33
  -6  -4   2    3.65    0.36
   5   4  -2    0.73    0.14
  -5  -4   2    0.53    0.14
   4   4  -2   19.57    1.17
   4   4  -2   19.59    1.17
  -4  -4   2   21.38    1.30
   3   4  -2    0.91    0.13
  -3  -4   2    0.77    0.15
  -2  -4   2   11.38    0.76
  -1  -4   2    6.68    0.47
   0  -4   2    4.45    0.32
   1  -4   2    1.94    0.15
   1  -4   2    1.50    0.13
   2  -4   2   -0.01    0.02
   2  -4   2    0.01    0.03
   3  -4   2    1.42    0.12
   4  -4   2    0.15    0.05
   5  -4   2    0.13    0.06
   6  -4   2   14.07    0.82
   7  -4   2   48.73    2.69
   8  -4   2   17.33    1.07
   8  -4   2   20.16    1.12
   9  -4   2    1.57    0.22
  10  -4   2    0.15    0.11
  10   3  -2    0.14    0.13
   9   3  -2    1.89    0.27
  -9  -3   2    2.49    0.33
   8   3  -2    0.10    0.08
  -8  -3   2   -0.09    0.12
   7   3  -2    4.91    0.38
   6   3  -2    1.01    0.16
  -6  -3   2    1.06    0.19
   5   3  -2    1.64    0.18
  -5  -3   2    1.65    0.22
   4   3  -2   28.01    1.54
  -4  -3   2   26.66    1.69
   3   3  -2   14.63    0.84
  -3  -3   2   14.03    0.92
  -2  -3   2    3.02    0.25
  -1  -3   2    0.48    0.09
   0  -3   2  367.96   21.20
   1  -3   2   97.97    5.53
   1  -3   2   93.28    5.11
   2  -3   2  152.22    8.14
   2  -3   2  153.21    8.80
   3  -3   2   11.95    0.69
   3  -3   2   12.42    0.72
   4  -3   2   12.42    0.77
   4  -3   2   13.66    0.73
  -5   3  -2    1.83    0.14
   5  -3   2    1.64    0.16
   6  -3   2  123.41    6.63
   7  -3   2    3.19    0.28
   8  -3   2    1.25    0.19
   9  -3   2   -0.05    0.09
  10  -3   2    1.22    0.21
  10   2  -2   -0.04    0.09
   9   2  -2   -0.04    0.09
   8   2  -2    0.97    0.17
  -8  -2   2    1.31    0.22
   7   2  -2   18.15    1.12
  -7  -2   2   19.87    1.24
   6   2  -2    0.96    0.14
   6   2  -2    0.87    0.10
  -6  -2   2    0.92    0.16
   5   2  -2   66.53    3.53
   5   2  -2   62.32    3.46
  -5  -2   2   65.97    3.84
   4   2  -2   41.69    2.14
   4   2  -2   36.63    2.09
  -4  -2   2   38.80    2.33
   3   2  -2   37.02    1.96
  -3  -2   2   34.52    2.14
   2   2  -2    8.58    0.52
  -2  -2   2    9.18    0.58
  -1  -2   2  626.88   36.08
   0  -2   2  170.15    9.82
   1  -2   2   27.19    1.47
   2  -2   2   37.06    2.13
   2  -2   2   42.12    2.30
   3  -2   2   22.28    1.21
   3  -2   2   21.97    1.30
   4  -2   2   21.97    1.21
   4  -2   2   21.57    1.29
   5  -2   2    2.65    0.22
   5  -2   2    2.40    0.20
  -6   2  -2   17.12    1.06
   6  -2   2   17.04    1.00
   7  -2   2   29.36    1.66
   8  -2   2    0.09    0.08
   9  -2   2    2.55    0.27
  10  -2   2    3.61    0.32
  10   1  -2    1.45    0.23
   9   1  -2    0.14    0.09
   8   1  -2   14.85    0.91
  -8  -1   2   15.24    1.00
   7   1  -2    0.18    0.08
  -7  -1   2    0.29    0.10
   6   1  -2    0.63    0.08
   6   1  -2    0.51    0.10
  -6  -1   2    0.67    0.14
   5   1  -2   25.67    1.48
   5   1  -2   27.40    1.45
  -5  -1   2   26.84    1.63
   4   1  -2    3.17    0.20
   4   1  -2    3.10    0.22
  -4  -1   2    3.16    0.26
   3   1  -2   60.59    3.26
  -3  -1   2   60.47    3.54
   2   1  -2  111.14    6.05
   2   1  -2  114.27    6.09
  -2  -1   2  116.85    6.61
  -1  -1   2  340.51   19.62
   2  -1   2   49.35    2.84
   2  -1   2   48.46    2.62
   3  -1   2    4.89    0.32
   3  -1   2    4.62    0.30
   4  -1   2  197.62   11.61
   4  -1   2  238.54   12.60
   5  -1   2  118.59    6.35
   5  -1   2   99.54    5.85
   6  -1   2   26.75    1.45
   6  -1   2   26.45    1.50
   7  -1   2    4.38    0.33
   8  -1   2    0.09    0.07
   9  -1   2    2.15    0.24
  10  -1   2    0.34    0.11
  10   0  -2    1.59    0.23
   9   0  -2    0.15    0.08
   8   0  -2    3.67    0.32
  -8   0   2    4.74    0.36
   7   0  -2    0.39    0.08
   7   0  -2    0.39    0.10
  -7   0   2    0.38    0.11
   6   0  -2    0.05    0.05
   6   0  -2    0.27    0.06
  -6   0   2    0.09    0.05
  -5   0   2   11.99    0.76
   4   0  -2   -0.01    0.04
   4   0  -2    0.00    0.03
  -4   0   2    0.04    0.04
   3   0  -2  307.14   16.07
   3   0  -2  290.93   16.15
  -3   0   2  313.27   17.51
   2   0  -2  445.21   23.49
   2   0  -2  430.47   23.36
   2   0  -2  448.19   23.49
  -2   0   2  443.90   25.44
   1   0  -2  248.38   12.84
  -1   0   2  236.93   13.97
   0   0  -2    1.12    0.09
   0   0   2    1.50    0.11
   0   0   2    1.39    0.08
   0   0   2    1.50    0.11
   1   0   2   52.18    2.89
   1   0   2   55.99    3.14
   2   0   2   84.29    4.78
   2   0   2   80.41    4.40
   3   0   2   67.83    3.86
   3   0   2   64.01    3.54
   4   0   2    4.29    0.33
   4   0   2    4.46    0.30
   5   0   2   28.94    1.79
   5   0   2   28.99    1.64
   5   0   2   30.28    1.59
   6   0   2   28.34    1.58
   6   0   2   27.66    1.73
  -7   0  -2   25.88    1.73
   7   0   2   29.86    1.59
   8   0   2    1.64    0.20
  10   0   2    0.11    0.09
  11  -1  -2    0.31    0.11
  10  -1  -2    1.01    0.18
   9  -1  -2    0.32    0.10
   8  -1  -2   16.25    0.92
   8  -1  -2   16.06    0.96
   7  -1  -2    1.54    0.16
   7  -1  -2    1.09    0.13
  -7   1   2    2.11    0.18
   6  -1  -2    0.02    0.06
   6  -1  -2    0.04    0.05
  -6   1   2    0.08    0.06
   5  -1  -2   33.80    1.85
   5  -1  -2   34.65    1.86
  -5   1   2   33.74    2.01
   4  -1  -2    1.52    0.13
   4  -1  -2    1.28    0.12
  -4   1   2    1.50    0.13
   3  -1  -2   11.35    0.65
   3  -1  -2   11.72    0.64
   2  -1  -2   30.83    1.67
   2  -1  -2   33.10    1.67
  -2   1   2   29.11    1.81
  -1   1   2    3.70    0.24
  -1   1   2    3.70    0.24
   0   1   2  215.66   12.01
   0   1   2  246.21   13.01
   0   1   2  215.02   12.01
  -1  -1  -2    5.66    0.32
   1   1   2    5.92    0.37
   1   1   2    5.41    0.32
   2   1   2  114.15    6.25
   2   1   2  120.20    6.80
   3   1   2   35.63    1.96
   3   1   2   36.49    2.16
   4   1   2   31.51    1.89
   4   1   2   30.78    1.71
   5   1   2    1.38    0.20
   5   1   2    1.74    0.16
   6   1   2   43.53    2.64
  -7  -1  -2    3.54    0.36
   7   1   2    4.77    0.33
   9   1   2    1.80    0.24
  11  -2  -2    0.44    0.12
  10  -2  -2   -0.04    0.10
   9  -2  -2    0.77    0.13
   8  -2  -2    2.27    0.20
   8  -2  -2    2.22    0.21
   7  -2  -2   16.39    0.97
   7  -2  -2   17.33    0.97
   6  -2  -2   38.21    2.06
   6  -2  -2   37.28    2.06
  -6   2   2   37.47    2.21
   5  -2  -2   18.30    1.00
   5  -2  -2   17.69    1.00
  -5   2   2   17.52    1.06
   4  -2  -2  126.59    6.51
   4  -2  -2  121.03    6.52
  -4   2   2  119.11    7.05
   3  -2  -2    5.38    0.34
   3  -2  -2    5.63    0.32
  -3   2   2    5.40    0.34
   2  -2  -2    8.62    0.46
   2  -2  -2    8.15    0.49
   1  -2  -2   25.50    1.36
  -1   2   2   24.73    1.48
   0  -2  -2   80.32    4.22
   0   2   2   80.84    4.61
   0   2   2   76.84    4.24
  -1  -2  -2    4.54    0.25
   1   2   2    4.31    0.27
   1   2   2    4.43    0.32
   2   2   2   92.77    5.09
   2   2   2   92.69    5.09
   2   2   2   99.99    5.55
   3   2   2    6.01    0.50
   3   2   2    8.48    0.45
   4   2   2   12.75    0.99
   4   2   2   18.21    0.91
   5   2   2    2.57    0.26
   5   2   2    2.92    0.23
   6   2   2   30.29    1.73
   6   2   2   31.25    1.93
  -7  -2  -2    0.04    0.08
   7   2   2    0.07    0.06
  -8  -2  -2    4.38    0.40
   8   2   2    3.71    0.33
   9   2   2    2.57    0.30
  11  -3  -2    1.80    0.25
  10  -3  -2    0.24    0.10
   9  -3  -2    2.15    0.22
   9  -3  -2    2.31    0.21
   8  -3  -2    7.47    0.49
   8  -3  -2    7.56    0.50
   7  -3  -2   12.59    0.75
   7  -3  -2   12.54    0.75
   6  -3  -2   28.18    1.56
   6  -3  -2   26.59    1.56
  -6   3   2   29.24    1.65
   5  -3  -2    2.44    0.19
   5  -3  -2    1.81    0.17
  -5   3   2    1.90    0.15
   4  -3  -2   24.14    1.34
   4  -3  -2   23.77    1.31
  -4   3   2   24.27    1.42
   3  -3  -2   37.56    1.96
   3  -3  -2   36.16    1.98
  -3   3   2   35.55    2.13
   2  -3  -2   91.81    4.93
   2  -3  -2   93.13    4.93
   1  -3  -2    0.23    0.06
  -1   3   2    0.33    0.07
   0  -3  -2  229.95   12.23
   0   3   2  231.98   13.34
  -1  -3  -2  165.09    8.59
   1   3   2  157.74    8.66
   1   3   2  163.76    9.41
  -2  -3  -2  103.64    5.56
   2   3   2  104.47    5.63
   2   3   2  106.69    6.13
   3   3   2    6.88    0.45
   3   3   2    7.40    0.53
   4   3   2   39.43    2.14
   4   3   2   37.74    2.36
   5   3   2    0.13    0.09
   5   3   2    0.27    0.09
   6   3   2    1.00    0.20
   6   3   2    0.67    0.14
  -7  -3  -2   16.57    1.11
   7   3   2   15.22    0.97
  -8  -3  -2    0.18    0.11
   8   3   2    0.17    0.09
   9   3   2    0.13    0.10
  11  -4  -2    2.08    0.25
  10  -4  -2    0.26    0.10
   9  -4  -2    2.03    0.23
   9  -4  -2    2.55    0.23
   8  -4  -2   15.21    0.92
   8  -4  -2   15.46    0.91
   7  -4  -2    0.65    0.13
   7  -4  -2    0.58    0.12
   6  -4  -2    8.78    0.55
   6  -4  -2    9.59    0.58
   5  -4  -2    2.65    0.23
   5  -4  -2    2.76    0.20
  -5   4   2    2.60    0.19
   4  -4  -2   36.83    1.93
   4  -4  -2   35.66    1.96
  -4   4   2   34.57    2.09
   3  -4  -2    2.72    0.21
  -3   4   2    2.61    0.20
   2  -4  -2   83.64    4.35
   2  -4  -2   80.10    4.33
  -2   4   2   79.83    4.72
   1  -4  -2    3.41    0.23
  -1   4   2    3.34    0.26
   0  -4  -2  175.77    9.32
  -1  -4  -2   22.50    1.19
   1   4   2   21.74    1.22
   1   4   2   21.19    1.36
  -2  -4  -2    0.03    0.03
   2   4   2    0.03    0.06
   2   4   2    0.03    0.05
   3   4   2   20.42    1.38
   3   4   2   22.63    1.24
   4   4   2    2.35    0.30
   4   4   2    2.54    0.22
   5   4   2    2.98    0.34
   5   4   2    2.51    0.26
   6   4   2    5.08    0.48
   6   4   2    5.33    0.40
  -7  -4  -2    6.11    0.54
   7   4   2    5.97    0.46
  -8  -4  -2    5.62    0.52
   8   4   2    5.58    0.45
  10  -5  -2    0.18    0.10
  10  -5  -2    0.34    0.10
   9  -5  -2    1.77    0.21
   9  -5  -2    2.02    0.23
   8  -5  -2    5.30    0.39
   8  -5  -2    5.17    0.38
   7  -5  -2    0.07    0.10
   7  -5  -2    0.20    0.10
   6  -5  -2    0.81    0.14
   6  -5  -2    1.09    0.13
   5  -5  -2    9.21    0.53
   5  -5  -2    9.31    0.58
   4  -5  -2   14.31    0.83
   4  -5  -2   13.75    0.77
  -4   5   2   13.96    0.86
   3  -5  -2   91.05    4.96
   3  -5  -2   95.11    4.99
  -3   5   2   92.68    5.40
   2  -5  -2  120.91    6.77
   2  -5  -2  130.81    6.78
  -2   5   2  129.47    7.38
   1  -5  -2    0.02    0.05
  -1   5   2   -0.02    0.06
   0  -5  -2   23.02    1.25
   0   5   2   22.40    1.41
  -1  -5  -2    1.42    0.12
   1   5   2    1.95    0.23
  -2  -5  -2    0.03    0.04
   2   5   2   -0.02    0.05
   2   5   2    0.00    0.06
   3   5   2    1.80    0.27
   3   5   2    2.03    0.21
   4   5   2    6.12    0.43
   4   5   2    5.53    0.49
   5   5   2   10.46    0.79
   5   5   2   10.41    0.69
   6   5   2   12.26    0.79
   6   5   2   11.87    0.91
  -7  -5  -2    0.09    0.11
   7   5   2    0.22    0.10
  -8  -5  -2    1.48    0.30
   8   5   2    1.30    0.24
  10  -6  -2    0.05    0.10
  10  -6  -2    0.38    0.13
   9  -6  -2    1.12    0.19
   9  -6  -2    1.05    0.17
   8  -6  -2    0.10    0.10
   8  -6  -2    0.12    0.11
   7  -6  -2    1.60    0.17
   7  -6  -2    1.50    0.21
   6  -6  -2    0.28    0.08
   6  -6  -2    0.19    0.09
   5  -6  -2   -0.02    0.05
   5  -6  -2    0.08    0.08
   4  -6  -2   20.90    1.23
  -4   6   2   22.00    1.31
   3  -6  -2    5.38    0.39
   3  -6  -2    6.07    0.35
  -3   6   2    5.93    0.42
   2  -6  -2   28.77    1.60
   1  -6  -2   36.05    1.99
  -1   6   2   36.67    2.20
   0  -6  -2    0.05    0.05
   0   6   2    0.05    0.08
  -1  -6  -2    0.76    0.09
   1   6   2    0.63    0.15
   2   6   2    1.50    0.24
   3   6   2    2.10    0.30
   4   6   2    2.54    0.35
   4   6   2    2.73    0.28
   5   6   2    0.10    0.11
   5   6   2    0.23    0.10
   6   6   2    1.60    0.24
   6   6   2    1.61    0.31
  -7  -6  -2    2.31    0.39
   7   6   2    2.28    0.29
  10  -7  -2    0.06    0.12
   9  -7  -2   -0.06    0.09
   8  -7  -2   -0.11    0.10
   8  -7  -2    0.03    0.09
   7  -7  -2    0.00    0.07
   7  -7  -2    0.02    0.08
   6  -7  -2    0.64    0.14
   6  -7  -2    0.30    0.07
   5  -7  -2    9.03    0.52
   5  -7  -2    8.73    0.59
   4  -7  -2    1.48    0.19
   4  -7  -2    1.15    0.12
  -4   7   2    1.58    0.18
   3  -7  -2   11.42    0.66
   3  -7  -2   10.67    0.61
  -3   7   2    9.28    0.69
   2  -7  -2    1.56    0.16
   2  -7  -2    2.14    0.20
  -2   7   2    2.01    0.24
   1  -7  -2   42.78    2.32
  -1   7   2   42.17    2.58
   0  -7  -2    4.65    0.33
   0   7   2    5.49    0.43
  -1  -7  -2    2.32    0.19
   1   7   2    2.50    0.31
   2   7   2   27.12    1.75
   3   7   2    2.23    0.33
   4   7   2    0.69    0.19
   5   7   2    3.97    0.48
   6   7   2    0.05    0.09
  10  -8  -2    0.59    0.17
   9  -8  -2    5.05    0.42
   8  -8  -2    3.26    0.33
   7  -8  -2    4.33    0.36
   6  -8  -2    0.57    0.14
   5  -8  -2    8.22    0.57
   5  -8  -2    8.64    0.51
   4  -8  -2    2.73    0.27
   4  -8  -2    2.84    0.21
   3  -8  -2    7.27    0.49
   3  -8  -2    7.31    0.45
   2  -8  -2    8.19    0.54
   2  -8  -2    8.38    0.51
  -2   8   2    8.66    0.62
   1  -8  -2    0.66    0.12
  -1   8   2    0.74    0.16
   0  -8  -2   10.86    0.63
   0   8   2    9.95    0.76
   1   8   2    0.40    0.14
   2   8   2   14.90    1.06
   3   8   2    1.48    0.27
   4   8   2    0.27    0.16
   5   8   2    0.20    0.14
  -6  -8  -2    0.04    0.12
   9  -9  -2    0.06    0.11
   8  -9  -2    0.89    0.18
   7  -9  -2    0.26    0.11
   6  -9  -2    0.06    0.10
   5  -9  -2    5.86    0.44
   4  -9  -2    3.26    0.29
   3  -9  -2    0.62    0.13
  -3   9   2    0.19    0.09
   2  -9  -2    3.50    0.24
   2  -9  -2    2.53    0.25
  -2   9   2    2.59    0.32
   1  -9  -2    4.40    0.32
  -1   9   2    4.01    0.39
   0   9   2    1.82    0.29
   1   9   2    1.67    0.28
   2   9   2    0.09    0.09
   3   9   2    0.18    0.11
   4   9   2    1.43    0.29
  -5  -9  -2    1.64    0.33
   8 -10  -2    0.10    0.11
   7 -10  -2    0.54    0.16
   6 -10  -2    0.65    0.16
   5 -10  -2    0.07    0.11
   4 -10  -2    4.52    0.37
   3 -10  -2    2.89    0.27
   2 -10  -2    6.01    0.43
  -2  10   2    6.32    0.52
   1 -10  -2    4.94    0.36
  -1  10   2    4.78    0.45
   0  10   2    0.06    0.08
   1  10   2    0.17    0.11
   2  10   2    0.60    0.18
   3  10   2    0.06    0.10
   7 -11  -2   -0.03    0.11
   6 -11  -2    0.12    0.12
   5 -11  -2    0.71    0.17
   4 -11  -2    0.29    0.13
   3 -11  -2    0.06    0.10
   2 -11  -2    0.44    0.13
  -2  11   2    0.34    0.13
  -1  11   2    0.14    0.11
   0  11   2    0.51    0.16
   1  11   2    0.44    0.16
   2  11   2    0.79    0.22
   6 -12  -2    0.06    0.12
   5 -12  -2    0.31    0.14
   4 -12  -2    0.86    0.19
   3 -12  -2   -0.04    0.11
  -1  12   2    0.72    0.19
   0  12   2    0.04    0.09
   2 -14   3    1.18    0.19
   3 -14   3    0.58    0.16
  -2 -13   3    0.09    0.15
  -1 -13   3    2.90    0.43
   0 -13   3    0.12    0.15
   1 -13   3    0.14    0.08
   2 -13   3    0.06    0.08
   3 -13   3    0.12    0.09
   4 -13   3    0.77    0.15
   5 -13   3    0.65    0.15
   6 -13   3   -0.08    0.08
  -3 -12   3   -0.12    0.13
  -2 -12   3   -0.14    0.12
  -1 -12   3    0.27    0.17
   0 -12   3    0.05    0.12
   1 -12   3    2.96    0.28
   1 -12   3    3.94    0.38
   2 -12   3    0.26    0.09
   3 -12   3    1.21    0.18
   4 -12   3    1.01    0.17
   5 -12   3    5.10    0.38
   6 -12   3    0.00    0.10
   7 -12   3    0.92    0.16
  -4 -11   3    1.33    0.31
  -3 -11   3   -0.14    0.13
  -2 -11   3    1.87    0.35
  -1 -11   3    1.74    0.33
   0 -11   3    4.31    0.43
   1 -11   3    4.84    0.44
   2 -11   3    0.32    0.10
   3 -11   3   16.02    0.96
   4 -11   3    1.88    0.21
   5 -11   3    0.54    0.12
   6 -11   3    0.79    0.14
   7 -11   3    0.09    0.09
   8 -11   3    1.18    0.19
  -6 -10   3    1.66    0.33
  -5 -10   3    0.28    0.17
  -4 -10   3    0.06    0.13
  -3 -10   3    3.94    0.49
  -2 -10   3   10.60    0.84
  -1 -10   3    6.74    0.58
   0 -10   3    3.15    0.37
   1 -10   3   -0.05    0.09
   2 -10   3    2.16    0.25
   2 -10   3    1.81    0.20
   3 -10   3    5.50    0.39
   4 -10   3    0.21    0.09
   5 -10   3    4.14    0.31
   7 -10   3   -0.08    0.07
   8 -10   3    2.14    0.23
   9 -10   3   15.68    0.96
   9 -10   3   15.35    0.96
  -6  -9   3    0.37    0.18
  -5  -9   3    1.96    0.35
  -4  -9   3    5.45    0.54
  -3  -9   3    2.80    0.40
  -2  -9   3   -0.03    0.10
  -1  -9   3    0.34    0.14
   0  -9   3    0.58    0.16
   1  -9   3   12.01    0.83
   2  -9   3    7.43    0.48
   2  -9   3    6.94    0.52
   3  -9   3    7.12    0.47
   4  -9   3    0.52    0.11
   5  -9   3    0.19    0.07
   6  -9   3    2.96    0.24
   7  -9   3    1.04    0.15
   8  -9   3    0.02    0.08
   9  -9   3    0.30    0.12
   9  -9   3    0.40    0.15
  -7  -8   3    0.29    0.15
  -6  -8   3    0.30    0.14
  -5  -8   3    1.51    0.28
  -4  -8   3    5.06    0.49
  -3  -8   3    0.38    0.15
  -2  -8   3    8.37    0.66
  -1  -8   3   -0.09    0.06
   0  -8   3    0.10    0.08
   1  -8   3    0.37    0.11
   2  -8   3    4.61    0.37
   2  -8   3    5.05    0.34
   3  -8   3    0.55    0.10
   3  -8   3    0.53    0.10
   4  -8   3    8.12    0.51
   5  -8   3    0.17    0.06
   6  -8   3   15.94    0.93
   7  -8   3    3.92    0.30
   8  -8   3    0.30    0.11
   9  -8   3    0.10    0.09
   9  -8   3    0.03    0.14
  -8  -7   3   -0.01    0.15
  -7  -7   3   -0.04    0.08
  -6  -7   3    1.15    0.25
  -5  -7   3    0.06    0.10
  -4  -7   3   18.29    1.25
  -3  -7   3   16.11    1.11
  -2  -7   3    4.08    0.38
  -1  -7   3   12.66    0.87
   0  -7   3    0.39    0.11
   1  -7   3    2.50    0.24
   2  -7   3    0.16    0.07
   2  -7   3    0.06    0.06
   3  -7   3   17.07    0.99
   3  -7   3   17.59    1.04
   4  -7   3    0.42    0.08
   5  -7   3   -0.03    0.06
   6  -7   3    1.88    0.18
   7  -7   3   -0.11    0.06
   8  -7   3    1.74    0.21
   9  -7   3    4.01    0.35
   9  -7   3    4.39    0.38
  10  -7   3    0.07    0.16
   8   6  -3    0.76    0.20
  -8  -6   3    0.57    0.24
   7   6  -3    0.06    0.10
  -7  -6   3   -0.02    0.09
  -6  -6   3    5.90    0.52
  -5  -6   3   14.84    1.04
  -4  -6   3    1.32    0.22
  -3  -6   3    0.19    0.10
  -2  -6   3    0.59    0.15
  -1  -6   3   19.27    1.23
   0  -6   3  104.52    6.11
   2  -6   3   81.89    4.30
   2  -6   3   77.71    4.64
   3  -6   3    5.25    0.33
   3  -6   3    4.94    0.32
   4  -6   3    0.20    0.06
   5  -6   3    2.52    0.19
   6  -6   3   21.29    1.20
   7  -6   3    0.02    0.07
   8  -6   3   -0.08    0.09
   9  -6   3    1.41    0.23
  10  -6   3    0.15    0.15
   9   5  -3   -0.12    0.09
  -9  -5   3   -0.03    0.09
   8   5  -3    1.46    0.24
  -8  -5   3    1.30    0.24
   7   5  -3    0.91    0.18
  -7  -5   3    0.69    0.19
   6   5  -3   -0.03    0.06
  -6  -5   3    0.04    0.08
   5   5  -3    0.93    0.17
  -5  -5   3    1.13    0.21
  -4  -5   3   23.82    1.52
  -3  -5   3   14.30    0.96
  -2  -5   3    0.05    0.06
  -1  -5   3    1.21    0.17
   0  -5   3   16.09    1.00
   1  -5   3   68.17    3.98
   2  -5   3    5.10    0.34
   2  -5   3    5.51    0.34
   3  -5   3   28.92    1.68
   3  -5   3   28.91    1.59
   5  -5   3    0.07    0.05
   6  -5   3    0.31    0.09
   7  -5   3   12.28    0.75
   8  -5   3    3.49    0.31
   9  -5   3    2.43    0.29
  10  -5   3    0.90    0.20
   9   4  -3    0.53    0.17
  -9  -4   3    0.57    0.18
   8   4  -3    0.10    0.11
  -8  -4   3    0.52    0.15
   7   4  -3    0.82    0.16
  -7  -4   3    0.46    0.16
   6   4  -3    0.12    0.08
  -6  -4   3    0.12    0.09
   5   4  -3    7.56    0.49
  -5  -4   3    6.54    0.53
   4   4  -3    1.29    0.17
  -4  -4   3    1.04    0.18
  -3  -4   3   17.72    1.13
  -2  -4   3    4.19    0.33
   0  -4   3   45.33    2.67
   1  -4   3    4.68    0.29
   1  -4   3    4.64    0.31
   2  -4   3  124.57    7.03
   2  -4   3  119.12    6.51
   3  -4   3   97.75    5.39
   3  -4   3   88.98    5.00
   4  -4   3    2.00    0.15
   4  -4   3    1.87    0.13
   5  -4   3   29.55    1.63
   6  -4   3    3.48    0.27
   7  -4   3    0.75    0.15
   8  -4   3    1.37    0.21
   9  -4   3    1.11    0.20
  10  -4   3    0.82    0.17
  10   3  -3    0.10    0.12
   9   3  -3    0.29    0.13
  -9  -3   3    0.45    0.14
   8   3  -3    1.03    0.19
  -8  -3   3    0.75    0.17
   7   3  -3    4.69    0.38
  -7  -3   3    4.79    0.42
   6   3  -3    4.88    0.36
  -6  -3   3    4.40    0.39
   5   3  -3    2.90    0.26
  -5  -3   3    3.81    0.32
   4   3  -3    5.46    0.38
   3   3  -3  106.99    5.78
  -3  -3   3  108.15    6.28
  -2  -3   3   88.63    5.18
  -1  -3   3  517.30   29.79
   0  -3   3   21.59    1.29
   1  -3   3   23.16    1.27
   1  -3   3   23.26    1.36
   2  -3   3    0.33    0.05
   2  -3   3    0.49    0.06
   3  -3   3   35.55    2.06
   3  -3   3   35.08    1.91
   4  -3   3    3.21    0.23
   4  -3   3    3.51    0.23
   5  -3   3    6.05    0.39
   5  -3   3    6.27    0.40
   6  -3   3    4.56    0.34
   7  -3   3    7.08    0.49
   8  -3   3    1.91    0.23
   9  -3   3    7.14    0.51
  10  -3   3    2.57    0.29
  10   2  -3    3.15    0.35
   9   2  -3    0.42    0.13
  -9  -2   3    0.40    0.12
   8   2  -3    5.52    0.43
  -8  -2   3    5.78    0.47
   7   2  -3    0.54    0.13
  -7  -2   3    0.83    0.17
   6   2  -3    0.32    0.09
   6   2  -3    0.68    0.09
  -6  -2   3    0.60    0.13
   5   2  -3    0.15    0.07
   5   2  -3    0.23    0.06
  -5  -2   3    0.29    0.10
   4   2  -3    0.41    0.07
   4   2  -3    0.31    0.08
  -4  -2   3    0.48    0.11
   3   2  -3    0.39    0.08
  -3  -2   3    0.52    0.10
  -2  -2   3    8.73    0.57
  -1  -2   3 1000.00   57.52
   0  -2   3    1.33    0.11
   1  -2   3    2.54    0.18
   1  -2   3    2.96    0.17
   2  -2   3   19.87    1.16
   2  -2   3   19.18    1.07
   3  -2   3   33.29    1.79
   3  -2   3   32.56    1.93
   4  -2   3   40.48    2.20
   4  -2   3   40.23    2.37
   5  -2   3   61.88    3.63
   5  -2   3   61.96    3.36
   6  -2   3   22.25    1.28
   6  -2   3   22.21    1.36
   7  -2   3   13.81    0.84
   8  -2   3   12.82    0.80
   9  -2   3    0.85    0.16
  10  -2   3    3.79    0.34
  10   1  -3    0.20    0.11
   9   1  -3    1.03    0.18
   8   1  -3   27.50    1.62
  -8  -1   3   29.10    1.76
   7   1  -3    1.78    0.20
   7   1  -3    1.87    0.16
  -7  -1   3    1.74    0.22
   6   1  -3    4.36    0.31
   6   1  -3    4.29    0.28
  -6  -1   3    4.10    0.34
   5   1  -3    4.93    0.33
  -5  -1   3    4.71    0.37
   4   1  -3   64.69    3.43
   4   1  -3   64.71    3.46
  -4  -1   3   62.96    3.76
   3   1  -3  126.10    6.71
   3   1  -3  124.66    6.67
  -3  -1   3  125.75    7.28
   2   1  -3  489.45   28.95
   2   1  -3  573.60   28.83
   2   1  -3  572.65   28.83
  -1  -1   3  364.95   21.01
   0  -1   3    0.31    0.05
   1  -1   3   41.22    2.25
   1  -1   3   42.75    2.45
   2  -1   3   41.13    2.41
   2  -1   3   41.27    2.22
   3  -1   3  140.42    7.66
   3  -1   3  146.79    8.31
   4  -1   3    4.53    0.31
   4  -1   3    4.44    0.33
   5  -1   3    3.39    0.28
   5  -1   3    3.63    0.28
   6  -1   3   24.94    1.54
   6  -1   3   24.98    1.42
   7  -1   3   11.25    0.70
   8  -1   3    1.16    0.17
   9  -1   3    5.49    0.41
  10  -1   3    0.14    0.08
  10   0  -3    0.59    0.15
   9   0  -3   10.16    0.66
   8   0  -3   18.15    1.05
   8   0  -3   18.39    1.01
  -8   0   3   16.50    1.13
   7   0  -3    0.12    0.03
   7   0  -3    0.77    0.12
  -7   0   3    0.16    0.06
   6   0  -3   14.28    0.77
   6   0  -3   13.09    0.79
  -6   0   3   13.19    0.86
   5   0  -3   41.90    2.09
  -5   0   3   35.12    2.29
   4   0  -3   84.50    4.55
   4   0  -3   85.22    4.52
   3   0  -3    0.21    0.05
   3   0  -3    0.20    0.05
  -3   0   3    0.24    0.06
   2   0  -3   43.73    2.28
   2   0  -3   42.17    2.28
  -2   0   3   41.78    2.48
   1   0  -3   89.42    4.77
  -1   0   3   90.19    5.19
   0   0  -3    0.00    0.02
   0   0   3   -0.01    0.02
   0   0   3    0.03    0.01
   1   0   3   61.94    3.31
   2   0   3   12.18    0.71
   2   0   3   13.16    0.78
   3   0   3   82.38    4.69
   3   0   3   78.37    4.31
   4   0   3   43.28    2.36
   4   0   3   43.15    2.57
   5   0   3   22.20    1.23
   5   0   3   21.13    1.35
   6   0   3   13.52    0.80
   6   0   3   13.11    0.88
   7   0   3    5.21    0.42
   7   0   3    4.81    0.36
   8   0   3    0.37    0.10
   9   0   3   18.72    1.14
  11  -1  -3    0.79    0.18
  10  -1  -3    0.56    0.13
   9  -1  -3    2.34    0.22
   8  -1  -3    0.06    0.07
   8  -1  -3   -0.07    0.05
   7  -1  -3    1.90    0.17
   7  -1  -3    1.63    0.18
  -7   1   3    2.49    0.20
   6  -1  -3   34.82    1.96
   6  -1  -3   36.24    1.94
  -6   1   3   35.93    2.12
   5  -1  -3   26.64    1.45
   5  -1  -3   26.09    1.45
   4  -1  -3   21.47    1.21
   4  -1  -3   22.42    1.20
   3  -1  -3   46.19    2.48
   3  -1  -3   45.49    2.48
  -3   1   3   47.16    2.70
   2  -1  -3    9.32    0.53
   2  -1  -3    9.43    0.51
  -2   1   3    9.61    0.58
   1  -1  -3  268.79   13.93
   1  -1  -3  268.69   13.93
  -1   1   3  252.16   15.16
   0  -1  -3   22.25    1.18
   0   1   3   21.69    1.30
   0   1   3   21.66    1.18
   1   1   3    5.75    0.39
   2   1   3  123.86    6.74
   2   1   3  128.68    7.33
   3   1   3  104.28    5.97
   3   1   3  100.23    5.47
   4   1   3    9.77    0.60
   4   1   3   10.42    0.69
   5   1   3    3.40    0.32
   5   1   3    3.73    0.27
   6   1   3    3.58    0.28
   6   1   3    3.35    0.32
   7   1   3    1.06    0.16
   7   1   3    1.39    0.22
   8   1   3    2.99    0.27
   9   1   3    0.58    0.15
  11  -2  -3    8.31    0.59
  10  -2  -3    7.86    0.55
   9  -2  -3    0.17    0.08
   9  -2  -3    0.08    0.06
   8  -2  -3    6.55    0.42
   8  -2  -3    6.28    0.43
   7  -2  -3    0.08    0.07
   7  -2  -3    0.10    0.07
  -7   2   3    0.23    0.07
   6  -2  -3    0.34    0.09
   6  -2  -3    0.48    0.10
  -6   2   3    0.39    0.07
   5  -2  -3   99.83    5.40
   5  -2  -3  102.36    5.41
  -5   2   3  100.89    5.85
   4  -2  -3   29.78    1.64
   4  -2  -3   30.88    1.63
  -4   2   3   29.29    1.76
   3  -2  -3    1.52    0.14
   3  -2  -3    1.77    0.12
  -3   2   3    1.43    0.13
   2  -2  -3    3.88    0.22
   2  -2  -3    3.86    0.25
  -2   2   3    4.15    0.27
   1  -2  -3  129.05    6.72
  -1   2   3  124.26    7.33
   0   2   3    1.57    0.11
  -1  -2  -3   78.42    4.19
   1   2   3   79.58    4.61
   2   2   3    0.45    0.10
   2   2   3    0.72    0.08
   3   2   3    7.23    0.45
   3   2   3    7.55    0.53
   4   2   3    1.43    0.21
   5   2   3    4.15    0.29
   5   2   3    3.20    0.33
   6   2   3   11.91    0.74
   6   2   3   12.24    0.85
   7   2   3    0.63    0.13
   7   2   3    0.61    0.16
  -8  -2  -3    2.18    0.32
   8   2   3    1.54    0.22
   9   2   3    0.15    0.09
  11  -3  -3    0.20    0.14
  10  -3  -3    0.43    0.10
   9  -3  -3    0.28    0.09
   9  -3  -3    0.46    0.10
   8  -3  -3    9.74    0.60
   8  -3  -3    9.67    0.61
   7  -3  -3    4.55    0.33
   7  -3  -3    4.56    0.32
   6  -3  -3   16.01    0.91
   6  -3  -3   15.96    0.93
  -6   3   3   16.10    0.97
   5  -3  -3   20.15    1.16
   5  -3  -3   20.39    1.14
  -5   3   3   20.84    1.22
   4  -3  -3   17.60    0.99
   4  -3  -3   17.41    0.96
  -4   3   3   17.05    1.04
   3  -3  -3   45.11    2.37
   3  -3  -3   43.38    2.40
   2  -3  -3   47.95    2.54
   2  -3  -3   47.53    2.56
  -2   3   3   47.10    2.78
   1  -3  -3  164.96    8.75
   0  -3  -3   82.41    4.32
   0   3   3   80.00    4.75
  -1  -3  -3   11.49    0.64
   1   3   3   11.69    0.76
   2   3   3    0.09    0.07
   2   3   3    0.03    0.05
   3   3   3    1.94    0.25
   3   3   3    2.46    0.20
   4   3   3    6.00    0.49
   4   3   3    6.25    0.41
   5   3   3   22.06    1.39
   5   3   3   20.63    1.23
   6   3   3    0.95    0.16
   6   3   3    0.74    0.18
   7   3   3    0.18    0.08
   7   3   3    0.32    0.14
  -8  -3  -3    3.10    0.40
   8   3   3    2.62    0.30
  10  -4  -3    0.14    0.08
   9  -4  -3    3.57    0.31
   9  -4  -3    4.42    0.32
   8  -4  -3    2.59    0.25
   8  -4  -3    2.33    0.22
   7  -4  -3    0.10    0.08
   7  -4  -3    0.08    0.09
   6  -4  -3    1.84    0.18
   6  -4  -3    2.02    0.21
  -6   4   3    2.01    0.17
   5  -4  -3    1.00    0.15
   5  -4  -3    0.92    0.11
  -5   4   3    1.29    0.12
   4  -4  -3    0.03    0.07
   4  -4  -3    0.08    0.04
  -4   4   3    0.03    0.04
   3  -4  -3    1.52    0.10
   3  -4  -3    1.39    0.15
   2  -4  -3    4.10    0.29
   2  -4  -3    4.13    0.25
  -2   4   3    4.65    0.32
   1  -4  -3   42.08    2.32
  -1   4   3   44.07    2.56
   0  -4  -3    5.65    0.34
   0   4   3    5.56    0.41
  -1  -4  -3    3.01    0.19
   1   4   3    3.04    0.28
  -2  -4  -3    0.44    0.05
   2   4   3    0.57    0.10
   2   4   3    0.50    0.13
   3   4   3   35.33    2.06
   3   4   3   39.19    2.29
   4   4   3    1.90    0.27
   4   4   3    1.94    0.21
   5   4   3   37.81    2.11
   5   4   3   37.10    2.35
   6   4   3    6.72    0.47
   6   4   3    5.79    0.54
   7   4   3    0.64    0.14
   7   4   3    0.62    0.20
  -8  -4  -3    1.60    0.30
   8   4   3    1.47    0.24
  10  -5  -3    0.26    0.12
   9  -5  -3    0.37    0.13
   9  -5  -3    0.62    0.12
   8  -5  -3   13.66    0.86
   8  -5  -3   14.37    0.84
   7  -5  -3   18.64    1.11
   7  -5  -3   20.38    1.15
   6  -5  -3    1.33    0.15
   6  -5  -3    1.62    0.19
   5  -5  -3    1.28    0.18
   5  -5  -3    1.68    0.14
  -5   5   3    1.38    0.14
   4  -5  -3   31.13    1.61
   4  -5  -3   27.88    1.65
   3  -5  -3    0.74    0.07
   3  -5  -3    0.75    0.12
  -3   5   3    0.46    0.09
   2  -5  -3    2.84    0.23
   2  -5  -3    2.86    0.19
  -2   5   3    3.21    0.26
   1  -5  -3    0.00    0.06
  -1   5   3    0.11    0.07
   0  -5  -3   39.81    2.13
   0   5   3   38.75    2.38
  -1  -5  -3   50.09    2.62
   1   5   3   47.28    2.94
   2   5   3    9.40    0.72
   2   5   3   10.58    0.63
   3   5   3    0.08    0.06
   3   5   3    0.02    0.06
   4   5   3    6.72    0.48
   4   5   3    6.83    0.57
   5   5   3    0.09    0.10
   5   5   3    0.16    0.08
   6   5   3    2.96    0.30
   6   5   3    2.58    0.38
   7   5   3    2.26    0.37
   7   5   3    1.49    0.23
  10  -6  -3    2.97    0.31
   9  -6  -3    2.09    0.26
   8  -6  -3    0.29    0.13
   7  -6  -3    1.36    0.17
   7  -6  -3    1.45    0.21
   6  -6  -3    0.10    0.08
   6  -6  -3    0.16    0.10
   5  -6  -3   20.21    1.23
   5  -6  -3   22.24    1.18
  -5   6   3   21.25    1.30
   4  -6  -3    2.84    0.19
   4  -6  -3    2.42    0.24
  -4   6   3    3.09    0.25
   3  -6  -3   25.16    1.38
   3  -6  -3   25.18    1.34
  -3   6   3   22.96    1.50
   2  -6  -3   51.34    2.69
   2  -6  -3   48.53    2.66
  -2   6   3   48.47    2.95
   1  -6  -3    1.71    0.17
  -1   6   3    1.92    0.23
   0  -6  -3    7.42    0.45
   0   6   3    7.31    0.55
  -1  -6  -3    3.92    0.25
   1   6   3    3.33    0.34
   2   6   3   46.79    2.87
   3   6   3    0.36    0.12
   4   6   3    0.09    0.08
   4   6   3    0.08    0.09
   5   6   3    2.75    0.38
   5   6   3    2.61    0.29
   6   6   3    0.29    0.13
   6   6   3    0.37    0.11
  -7  -6  -3    1.78    0.33
   7   6   3    1.95    0.27
  10  -7  -3    0.13    0.12
   9  -7  -3    0.24    0.13
   8  -7  -3    1.81    0.25
   7  -7  -3    0.31    0.11
   6  -7  -3    1.68    0.22
   5  -7  -3   15.62    0.95
   4  -7  -3   51.12    2.77
   4  -7  -3   49.96    2.71
  -4   7   3   50.25    3.00
   3  -7  -3   73.40    3.88
   3  -7  -3   72.86    3.91
  -3   7   3   70.13    4.26
   2  -7  -3   37.98    2.07
  -2   7   3   36.88    2.28
   1  -7  -3    0.02    0.07
  -1   7   3    0.09    0.07
   0  -7  -3    1.54    0.16
   0   7   3    1.64    0.25
   1   7   3    0.77    0.17
   2   7   3    0.61    0.16
   3   7   3   11.43    0.86
   4   7   3    0.23    0.12
   5   7   3    2.37    0.38
   6   7   3    1.02    0.19
   6   7   3    0.99    0.26
   9  -8  -3    3.13    0.34
   8  -8  -3    0.07    0.11
   7  -8  -3    1.55    0.23
   6  -8  -3    0.72    0.15
   5  -8  -3    2.27    0.25
   4  -8  -3    7.29    0.48
  -4   8   3    6.36    0.50
   3  -8  -3    0.14    0.09
  -3   8   3    0.05    0.07
   2  -8  -3    4.60    0.34
  -2   8   3    4.62    0.39
   1  -8  -3    0.89    0.13
  -1   8   3    0.45    0.14
   0   8   3    0.02    0.07
   1   8   3    0.73    0.18
   2   8   3    1.67    0.30
   3   8   3    1.93    0.32
   4   8   3    1.46    0.30
   5   8   3    0.66    0.21
   9  -9  -3   -0.10    0.11
   8  -9  -3    0.23    0.13
   7  -9  -3    0.19    0.12
   6  -9  -3    0.33    0.13
   5  -9  -3    0.02    0.10
   4  -9  -3    4.47    0.36
   3  -9  -3    0.84    0.16
  -3   9   3    0.86    0.18
   2  -9  -3    0.06    0.09
  -2   9   3   -0.02    0.07
   1  -9  -3    1.31    0.17
  -1   9   3    1.29    0.23
   0   9   3   -0.07    0.07
   1   9   3    0.22    0.12
   2   9   3    1.44    0.27
   3   9   3    0.33    0.14
   4   9   3   -0.10    0.08
   8 -10  -3    3.31    0.36
   7 -10  -3   -0.01    0.12
   6 -10  -3    0.31    0.14
   5 -10  -3    6.84    0.51
   4 -10  -3    0.64    0.15
   3 -10  -3    0.10    0.10
  -3  10   3    0.21    0.10
   2 -10  -3   -0.05    0.09
  -2  10   3    0.03    0.09
  -1  10   3    0.14    0.09
   0  10   3    0.85    0.21
   1  10   3    2.43    0.36
   2  10   3    0.41    0.15
   3  10   3   -0.01    0.12
   7 -11  -3    0.37    0.16
   6 -11  -3    0.15    0.14
   5 -11  -3    0.89    0.20
   4 -11  -3    0.52    0.16
   3 -11  -3    0.22    0.13
  -2  11   3    0.38    0.14
  -1  11   3    1.37    0.26
   0  11   3    0.29    0.13
   1  11   3    0.38    0.14
   5 -12  -3    0.16    0.14
   4 -12  -3    0.00    0.12
  -1  12   3    0.48    0.16
   1 -14   4   -0.04    0.11
   2 -14   4    0.08    0.09
   3 -14   4    0.29    0.13
   4 -14   4    0.33    0.12
  -2 -13   4   -0.10    0.12
  -1 -13   4    0.83    0.24
   0 -13   4    0.62    0.20
   1 -13   4    0.27    0.10
   1 -13   4    0.27    0.10
   2 -13   4    0.66    0.15
   3 -13   4    0.32    0.12
   4 -13   4    1.04    0.18
   5 -13   4    1.80    0.23
   6 -13   4    1.62    0.21
  -3 -12   4    0.06    0.15
  -2 -12   4    0.11    0.16
  -1 -12   4    2.09    0.35
   0 -12   4   -0.07    0.11
   2 -12   4    1.61    0.21
   3 -12   4    0.29    0.11
   4 -12   4    0.07    0.09
   5 -12   4    0.06    0.08
   6 -12   4    1.05    0.18
   7 -12   4    0.90    0.16
  -5 -11   4    0.21    0.16
  -4 -11   4   -0.19    0.12
  -3 -11   4    2.52    0.41
  -2 -11   4    3.64    0.47
  -1 -11   4    0.02    0.13
   1 -11   4    0.65    0.18
   1 -11   4    0.38    0.10
   2 -11   4    0.97    0.16
   3 -11   4    4.57    0.36
   4 -11   4   -0.02    0.07
   5 -11   4    0.30    0.11
   6 -11   4    0.00    0.07
   7 -11   4    0.65    0.14
   8 -11   4    0.97    0.18
  -6 -10   4    0.23    0.16
  -5 -10   4    0.11    0.15
  -4 -10   4    1.05    0.27
  -3 -10   4    0.11    0.13
  -2 -10   4    0.66    0.20
  -1 -10   4    2.09    0.32
   0 -10   4    0.33    0.13
   1 -10   4    0.18    0.13
   2 -10   4    7.57    0.55
   2 -10   4    7.09    0.49
   3 -10   4   21.70    1.26
   4 -10   4    7.91    0.52
   5 -10   4    0.04    0.07
   6 -10   4    0.49    0.13
   7 -10   4    4.00    0.32
   8 -10   4    3.07    0.28
  -7  -9   4    1.02    0.27
  -6  -9   4    0.70    0.21
  -5  -9   4    3.12    0.44
  -4  -9   4    1.18    0.27
  -3  -9   4    0.41    0.16
  -2  -9   4    0.13    0.11
  -1  -9   4    0.81    0.19
   0  -9   4    0.02    0.08
   1  -9   4    4.07    0.36
   2  -9   4   19.40    1.14
   2  -9   4   19.72    1.23
   3  -9   4    0.00    0.06
   4  -9   4    1.47    0.17
   5  -9   4    0.00    0.06
   6  -9   4    6.74    0.45
   7  -9   4    0.38    0.11
   8  -9   4    1.56    0.21
   9  -9   4   -0.06    0.11
  -7  -8   4    0.06    0.13
  -6  -8   4    0.09    0.11
  -5  -8   4    0.01    0.09
  -4  -8   4    3.90    0.45
  -3  -8   4    0.34    0.15
  -2  -8   4    2.35    0.31
  -1  -8   4    7.77    0.59
   0  -8   4    0.00    0.07
   0  -8   4    0.00    0.07
   1  -8   4   20.18    1.27
   2  -8   4   11.03    0.66
   2  -8   4   10.65    0.71
   3  -8   4    0.67    0.11
   4  -8   4   13.76    0.81
   6  -8   4    1.66    0.18
   7  -8   4    1.71    0.19
   8  -8   4    0.28    0.11
   9  -8   4    1.53    0.24
  -8  -7   4    0.35    0.15
  -7  -7   4    0.64    0.19
  -6  -7   4    2.27    0.34
  -5  -7   4    0.30    0.14
  -4  -7   4    0.53    0.17
  -3  -7   4    8.45    0.65
  -2  -7   4    0.98    0.19
  -1  -7   4   11.28    0.78
   0  -7   4   28.49    1.75
   1  -7   4    1.76    0.17
   1  -7   4    1.95    0.21
   2  -7   4    0.99    0.13
   2  -7   4    0.98    0.13
   3  -7   4    1.02    0.10
   3  -7   4    0.85    0.12
   4  -7   4    2.60    0.21
   5  -7   4    0.26    0.07
   6  -7   4   10.68    0.65
   7  -7   4    5.62    0.39
   8  -7   4    9.05    0.60
   9  -7   4    0.00    0.14
  -9  -6   4    0.17    0.13
  -8  -6   4    0.01    0.09
  -7  -6   4    0.91    0.22
  -5  -6   4    0.62    0.17
  -4  -6   4    5.97    0.50
  -3  -6   4    0.76    0.16
  -2  -6   4    0.03    0.07
  -1  -6   4    0.16    0.08
   0  -6   4    0.09    0.07
   1  -6   4    0.58    0.10
   1  -6   4    0.39    0.08
   2  -6   4    2.94    0.22
   2  -6   4    2.81    0.21
   3  -6   4   10.66    0.63
   3  -6   4   10.01    0.61
   4  -6   4    0.27    0.06
   5  -6   4   30.64    1.69
   6  -6   4   34.56    1.91
   7  -6   4    2.49    0.23
   8  -6   4    2.59    0.27
   9  -6   4    1.40    0.24
  10  -6   4    0.51    0.19
   9   5  -4    0.47    0.17
  -9  -5   4    0.33    0.14
   8   5  -4    0.69    0.18
  -8  -5   4    0.44    0.16
   7   5  -4    1.09    0.20
  -7  -5   4    1.19    0.23
   6   5  -4    0.19    0.10
  -6  -5   4    0.10    0.09
  -5  -5   4   37.65    2.33
  -4  -5   4    2.34    0.29
  -3  -5   4    1.01    0.18
  -2  -5   4    0.25    0.09
  -1  -5   4   27.90    1.70
   0  -5   4   18.99    1.17
   1  -5   4    0.86    0.11
   1  -5   4    0.92    0.11
   2  -5   4   49.56    2.64
   2  -5   4   47.68    2.83
   3  -5   4    6.24    0.39
   3  -5   4    6.31    0.39
   4  -5   4    2.54    0.19
   4  -5   4    2.63    0.18
   5  -5   4    2.36    0.19
   6  -5   4    0.71    0.12
   7  -5   4    6.33    0.44
   8  -5   4    1.11    0.19
   9  -5   4    0.19    0.15
  10  -5   4    0.38    0.15
   9   4  -4   -0.01    0.11
  -9  -4   4    0.05    0.10
   8   4  -4    0.91    0.19
  -8  -4   4    0.59    0.16
   7   4  -4    4.99    0.39
  -7  -4   4    4.57    0.43
   6   4  -4   16.77    1.05
  -6  -4   4   17.86    1.16
   5   4  -4    6.71    0.46
  -5  -4   4    6.02    0.49
  -4  -4   4    1.64    0.23
  -3  -4   4   21.42    1.34
  -2  -4   4    0.10    0.07
  -1  -4   4   93.83    5.47
   0  -4   4   13.95    0.87
   1  -4   4    4.18    0.28
   1  -4   4    4.39    0.29
   2  -4   4   29.46    1.72
   2  -4   4   29.40    1.61
   3  -4   4    0.03    0.03
   3  -4   4    0.02    0.04
   4  -4   4   57.00    3.08
   4  -4   4   57.04    3.31
   5  -4   4  115.99    6.22
   6  -4   4   10.38    0.64
   7  -4   4    0.87    0.16
   8  -4   4    2.21    0.26
   9  -4   4    0.04    0.11
  10  -4   4   10.79    0.73
  10   3  -4    1.57    0.26
   9   3  -4    0.12    0.11
  -9  -3   4    0.06    0.09
   8   3  -4    0.05    0.10
  -8  -3   4    0.01    0.08
   7   3  -4    1.45    0.21
  -7  -3   4    1.66    0.24
   6   3  -4    0.71    0.14
  -6  -3   4    0.67    0.14
   5   3  -4   11.04    0.66
  -5  -3   4    9.70    0.71
   4   3  -4   10.77    0.67
  -4  -3   4   11.07    0.74
  -3  -3   4    2.25    0.22
  -2  -3   4   36.32    2.17
  -1  -3   4  320.50   18.48
   0  -3   4  245.59   14.16
   1  -3   4   50.08    2.87
   1  -3   4   48.49    2.65
   2  -3   4   32.50    1.81
   2  -3   4   34.28    1.96
   3  -3   4   64.45    3.70
   3  -3   4   62.82    3.42
   4  -3   4    0.39    0.07
   4  -3   4    0.45    0.08
   5  -3   4   47.31    2.53
   5  -3   4   45.49    2.73
   6  -3   4   12.91    0.78
   7  -3   4    0.58    0.15
   8  -3   4    0.78    0.17
   9  -3   4    2.05    0.25
  10  -3   4    0.63    0.16
  10   2  -4   -0.03    0.10
   9   2  -4    2.23    0.28
  -9  -2   4    2.45    0.30
   8   2  -4    4.99    0.41
  -8  -2   4    5.98    0.46
   7   2  -4    3.14    0.24
   7   2  -4    2.99    0.27
  -7  -2   4    2.76    0.28
   6   2  -4    1.66    0.19
   6   2  -4    1.93    0.17
  -6  -2   4    1.78    0.22
   5   2  -4   20.36    1.16
   5   2  -4   19.18    1.13
  -5  -2   4   21.10    1.27
   4   2  -4   27.27    1.49
   4   2  -4   26.00    1.47
  -4  -2   4   26.70    1.63
  -3  -2   4    3.98    0.31
  -3  -2   4    3.97    0.31
  -2  -2   4   98.15    5.70
  -1  -2   4  144.09    8.33
   0  -2   4    2.05    0.14
   0  -2   4    2.07    0.16
   1  -2   4   14.59    0.80
   1  -2   4   14.10    0.87
   2  -2   4  111.63    6.73
   2  -2   4  121.26    6.21
   3  -2   4    0.04    0.03
   3  -2   4    0.06    0.04
   4  -2   4   14.03    0.80
   4  -2   4   13.68    0.86
   5  -2   4    0.14    0.10
   5  -2   4    0.11    0.06
   6  -2   4    2.17    0.21
   6  -2   4    2.34    0.23
   7  -2   4   11.86    0.74
   8  -2   4    0.25    0.10
   9  -2   4    4.32    0.36
  10   1  -4    0.42    0.14
   9   1  -4    4.71    0.38
   8   1  -4    0.27    0.12
  -8  -1   4    0.50    0.14
   7   1  -4    0.12    0.04
   7   1  -4   -0.02    0.05
  -7  -1   4    0.03    0.06
   6   1  -4    2.58    0.19
   6   1  -4    1.90    0.19
  -6  -1   4    2.62    0.24
   5   1  -4    2.48    0.20
   5   1  -4    2.53    0.21
  -5  -1   4    2.62    0.24
   4   1  -4    4.39    0.28
   4   1  -4    4.13    0.28
  -4  -1   4    3.98    0.31
   3   1  -4   63.81    3.48
   3   1  -4   64.31    3.47
  -3  -1   4   66.19    3.79
   2   1  -4  116.37    6.32
  -2  -1   4  121.32    6.88
  -1  -1   4   -0.01    0.03
   0  -1   4    2.07    0.16
   0  -1   4    2.22    0.14
   1  -1   4    1.82    0.12
   1  -1   4    2.00    0.15
   2  -1   4  379.27   18.84
   2  -1   4  329.34   20.41
   3  -1   4    0.56    0.09
   3  -1   4    0.69    0.10
   4  -1   4   15.06    0.92
   4  -1   4   14.15    0.84
   5  -1   4    2.19    0.22
   5  -1   4    2.26    0.21
   6  -1   4    6.15    0.43
   6  -1   4    6.23    0.46
   7  -1   4    0.17    0.10
   8  -1   4    4.25    0.34
   9  -1   4    3.49    0.31
  10   0  -4    0.04    0.09
   9   0  -4    0.97    0.16
   8   0  -4    3.45    0.29
   8   0  -4    3.86    0.27
   7   0  -4    0.16    0.06
   7   0  -4    0.15    0.07
  -7   0   4    0.18    0.08
   6   0  -4    0.29    0.08
   6   0  -4    0.39    0.09
  -6   0   4    0.43    0.10
   5   0  -4    5.46    0.35
   5   0  -4    5.54    0.36
  -5   0   4    6.00    0.40
   4   0  -4   37.00    1.99
   4   0  -4   36.12    2.00
  -4   0   4   37.32    2.18
   3   0  -4   44.70    2.34
   3   0  -4   41.51    2.34
  -3   0   4   44.26    2.55
   2   0  -4    2.73    0.19
  -2   0   4    2.80    0.21
   1   0  -4    0.79    0.09
  -1   0   4    0.71    0.05
  -1   0   4    0.72    0.09
   0   0   4   39.76    2.35
   0   0   4   40.33    2.14
   1   0   4    9.65    0.61
   2   0   4    5.24    0.36
   2   0   4    5.18    0.33
   3   0   4    0.52    0.09
   3   0   4    0.34    0.09
   4   0   4   14.92    0.85
   4   0   4   14.35    0.94
   5   0   4    0.68    0.14
   5   0   4    0.58    0.12
   6   0   4   24.33    1.56
   6   0   4   25.25    1.42
   7   0   4   10.17    0.74
   7   0   4   10.51    0.66
   8   0   4    0.62    0.13
   9   0   4    0.38    0.12
  11  -1  -4    2.43    0.30
  10  -1  -4    3.18    0.30
   9  -1  -4    0.14    0.06
   9  -1  -4    0.17    0.07
   8  -1  -4    2.25    0.19
   8  -1  -4    1.92    0.21
   7  -1  -4    0.02    0.05
   7  -1  -4    0.12    0.06
  -7   1   4    0.12    0.06
   6  -1  -4    2.19    0.18
   5  -1  -4    1.37    0.12
   5  -1  -4    0.94    0.12
  -5   1   4    0.97    0.12
   4  -1  -4   14.88    0.87
  -4   1   4   16.12    0.95
   3  -1  -4    5.48    0.33
  -3   1   4    5.92    0.37
   2  -1  -4   11.77    0.67
  -2   1   4   12.13    0.73
   1  -1  -4    3.44    0.22
  -1   1   4    3.56    0.25
   0  -1  -4   10.16    0.59
   0   1   4   10.56    0.66
   0   1   4   10.45    0.57
   1   1   4    0.83    0.12
   1   1   4    1.05    0.09
   2   1   4    0.91    0.10
   2   1   4    0.93    0.14
   3   1   4   -0.03    0.05
   3   1   4   -0.02    0.04
   4   1   4    0.49    0.09
   4   1   4    0.55    0.13
   5   1   4   32.46    1.81
   5   1   4   32.52    2.00
   6   1   4    1.47    0.23
   6   1   4    1.65    0.18
   7   1   4    2.55    0.31
   7   1   4    2.28    0.22
   8   1   4    7.51    0.53
  11  -2  -4    0.20    0.11
  10  -2  -4    1.18    0.17
   9  -2  -4    1.89    0.21
   9  -2  -4    2.03    0.19
   9  -2  -4    2.04    0.19
   8  -2  -4    0.43    0.10
   8  -2  -4    0.74    0.13
   7  -2  -4    0.23    0.07
   7  -2  -4    0.03    0.07
  -7   2   4    0.35    0.08
   6  -2  -4    1.22    0.14
   6  -2  -4    1.25    0.13
  -6   2   4    1.29    0.14
   5  -2  -4    4.47    0.28
   5  -2  -4    4.57    0.31
   4  -2  -4   13.32    0.75
   4  -2  -4   13.24    0.73
  -4   2   4   12.74    0.80
   3  -2  -4   -0.01    0.04
   3  -2  -4    0.06    0.02
  -3   2   4    0.06    0.05
   2  -2  -4   18.50    1.03
  -2   2   4   18.59    1.12
   1  -2  -4   29.93    1.63
  -1   2   4   30.40    1.79
   0  -2  -4   70.36    3.65
   0   2   4   66.39    3.65
  -1  -2  -4   18.35    1.00
   1   2   4   18.54    1.01
   1   2   4   17.95    1.13
   2   2   4    3.36    0.24
   2   2   4    3.84    0.30
   3   2   4   27.06    1.49
   3   2   4   26.80    1.49
   4   2   4    7.85    0.44
   4   2   4    5.41    0.49
   5   2   4    8.35    0.54
   5   2   4    8.97    0.65
   6   2   4   19.74    1.29
   6   2   4   18.92    1.13
   7   2   4    0.12    0.10
   7   2   4    0.06    0.07
   8   2   4    6.47    0.48
  10  -3  -4    0.23    0.12
  10  -3  -4    0.13    0.11
   9  -3  -4    3.11    0.24
   9  -3  -4    2.44    0.24
   8  -3  -4    0.76    0.12
   8  -3  -4    0.68    0.13
   7  -3  -4   14.89    0.88
   7  -3  -4   15.02    0.87
   6  -3  -4   17.16    1.00
   6  -3  -4   17.57    0.98
  -6   3   4   17.05    1.05
   5  -3  -4    5.87    0.39
   5  -3  -4    6.05    0.36
  -5   3   4    5.98    0.40
   4  -3  -4    3.72    0.27
   4  -3  -4    3.56    0.23
   3  -3  -4    4.73    0.27
   3  -3  -4    4.53    0.31
  -3   3   4    4.72    0.33
   2  -3  -4  109.60    5.88
  -2   3   4  111.15    6.41
   1  -3  -4    0.01    0.05
  -1   3   4    0.06    0.06
   0   3   4    1.42    0.17
   0   3   4    1.44    0.12
  -1  -3  -4    2.17    0.15
   1   3   4    2.19    0.17
   1   3   4    2.08    0.23
   2   3   4   31.90    1.67
   2   3   4   28.26    1.85
   3   3   4   20.83    1.21
   3   3   4   22.09    1.37
   4   3   4   30.39    1.89
   4   3   4   29.99    1.69
   5   3   4   13.80    1.01
   5   3   4   15.40    0.89
   6   3   4    0.26    0.13
   6   3   4    0.24    0.09
   7   3   4    3.36    0.42
   7   3   4    3.80    0.32
   8   3   4    4.31    0.38
   8   3   4    4.67    0.47
  10  -4  -4    0.75    0.14
   9  -4  -4    1.39    0.20
   8  -4  -4    1.68    0.18
   8  -4  -4    1.68    0.21
   7  -4  -4    8.27    0.55
   7  -4  -4    8.62    0.53
   6  -4  -4    3.66    0.28
   6  -4  -4    4.00    0.31
  -6   4   4    4.07    0.29
   5  -4  -4    1.16    0.16
   5  -4  -4    1.05    0.12
  -5   4   4    1.36    0.14
   4  -4  -4    1.32    0.16
   4  -4  -4    1.37    0.12
   3  -4  -4    2.43    0.15
   3  -4  -4    2.08    0.20
  -3   4   4    2.56    0.21
   2  -4  -4    8.29    0.53
   2  -4  -4    9.07    0.49
  -2   4   4    9.03    0.59
   1  -4  -4    8.50    0.50
  -1   4   4    8.55    0.58
   0  -4  -4   43.38    2.31
   0   4   4   42.46    2.58
  -1  -4  -4   22.13    1.17
   1   4   4   19.81    1.35
   1   4   4   22.03    1.21
   2   4   4   24.46    1.60
   2   4   4   26.44    1.44
   3   4   4    1.53    0.24
   3   4   4    1.95    0.18
   4   4   4    0.22    0.09
   4   4   4    0.23    0.10
   5   4   4   10.49    0.79
   5   4   4   10.21    0.67
   6   4   4    0.45    0.18
   6   4   4    0.67    0.14
   7   4   4    0.86    0.17
   7   4   4    1.10    0.25
  10  -5  -4    0.73    0.16
   9  -5  -4    2.64    0.28
   8  -5  -4    0.74    0.16
   7  -5  -4    1.68    0.21
   6  -5  -4    0.81    0.15
   5  -5  -4   49.56    2.78
   5  -5  -4   52.50    2.74
  -5   5   4   49.83    2.99
   4  -5  -4    1.90    0.20
   4  -5  -4    1.95    0.14
   3  -5  -4   15.29    0.94
   3  -5  -4   18.03    0.89
  -3   5   4   15.21    1.03
   2  -5  -4   39.35    2.12
   2  -5  -4   40.34    2.15
  -2   5   4   38.34    2.36
   1  -5  -4   11.25    0.65
  -1   5   4   10.89    0.75
   0  -5  -4    9.86    0.56
   0   5   4    9.39    0.67
  -1  -5  -4    5.71    0.34
   2   5   4   13.44    0.97
   2   5   4   14.89    0.85
   3   5   4    0.59    0.16
   3   5   4    0.77    0.14
   4   5   4    0.01    0.08
   4   5   4    0.04    0.07
   5   5   4    0.66    0.19
   5   5   4    0.78    0.15
   6   5   4    0.28    0.11
   6   5   4    0.12    0.12
   7   5   4    2.05    0.26
   7   5   4    1.76    0.33
  10  -6  -4    1.09    0.20
   9  -6  -4    0.05    0.09
   8  -6  -4    0.69    0.16
   7  -6  -4    0.09    0.10
   6  -6  -4    3.94    0.33
   5  -6  -4   15.08    0.92
  -5   6   4   15.17    0.96
   4  -6  -4    0.79    0.15
   3  -6  -4    4.56    0.34
  -3   6   4    5.01    0.39
   2  -6  -4   13.96    0.81
  -2   6   4   13.45    0.90
   1  -6  -4    3.49    0.26
  -1   6   4    3.38    0.31
   0  -6  -4    1.07    0.12
   0   6   4    1.28    0.21
   1   6   4    0.20    0.10
   2   6   4    0.04    0.08
   3   6   4    0.20    0.12
   3   6   4    0.29    0.09
   4   6   4    7.61    0.65
   4   6   4    7.96    0.55
   5   6   4    3.18    0.29
   5   6   4    2.12    0.36
   6   6   4    0.35    0.16
   6   6   4    0.13    0.09
  10  -7  -4    0.11    0.13
   9  -7  -4   -0.03    0.10
   8  -7  -4    1.36    0.22
   7  -7  -4    1.68    0.23
   6  -7  -4    0.52    0.14
   5  -7  -4    0.00    0.10
   3  -7  -4    0.09    0.09
  -3   7   4    0.19    0.08
   2  -7  -4    1.87    0.19
  -2   7   4    1.53    0.22
   1  -7  -4    9.04    0.54
  -1   7   4    8.38    0.64
   0  -7  -4    0.37    0.09
   0   7   4    0.42    0.13
   1   7   4    2.22    0.31
   2   7   4    0.08    0.09
   3   7   4    0.15    0.11
   4   7   4    0.77    0.23
   5   7   4    2.21    0.38
   9  -8  -4    0.08    0.12
   8  -8  -4    2.57    0.30
   7  -8  -4   -0.04    0.11
   6  -8  -4    1.15    0.20
   5  -8  -4    0.45    0.14
  -4   8   4    1.27    0.19
   3  -8  -4    7.27    0.48
  -3   8   4    6.61    0.53
   2  -8  -4    0.26    0.10
  -2   8   4    0.43    0.13
   1  -8  -4    9.33    0.56
  -1   8   4    8.54    0.68
   0   8   4    2.94    0.36
   1   8   4    2.65    0.36
   2   8   4    1.98    0.32
   3   8   4    0.12    0.10
   4   8   4    0.34    0.17
   8  -9  -4    0.41    0.16
   7  -9  -4    0.04    0.12
   6  -9  -4    0.04    0.11
   5  -9  -4    0.35    0.13
   4  -9  -4    1.10    0.18
   3  -9  -4    0.81    0.16
  -3   9   4    1.16    0.20
   2  -9  -4    0.12    0.09
  -2   9   4    0.26    0.11
  -1   9   4    0.70    0.17
   0   9   4    0.07    0.08
   1   9   4    1.36    0.27
   2   9   4    0.12    0.11
   3   9   4    0.05    0.10
   8 -10  -4    0.24    0.15
   7 -10  -4   -0.10    0.12
   6 -10  -4    0.06    0.13
   5 -10  -4    3.51    0.33
   4 -10  -4    0.76    0.17
   3 -10  -4    1.55    0.21
  -3  10   4    1.70    0.27
   2 -10  -4    0.16    0.11
  -2  10   4    0.38    0.13
  -1  10   4    1.14    0.24
   0  10   4    0.12    0.10
   1  10   4    0.72    0.20
   2  10   4    0.39    0.17
   6 -11  -4    2.46    0.31
   5 -11  -4    0.16    0.14
   4 -11  -4    0.40    0.15
   3 -11  -4   -0.09    0.10
  -2  11   4    0.12    0.11
  -1  11   4    1.17    0.25
   0  11   4    1.02    0.24
   1 -14   5    0.09    0.09
   2 -14   5    0.41    0.12
   3 -14   5    0.06    0.09
  -2 -13   5    0.01    0.14
  -1 -13   5    0.10    0.15
   0 -13   5   -0.13    0.12
   1 -13   5    1.35    0.23
   2 -13   5    0.12    0.09
   3 -13   5    1.02    0.19
   4 -13   5    3.86    0.34
   5 -13   5    2.75    0.29
   6 -13   5    0.55    0.13
   6 -13   5    0.49    0.14
  -4 -12   5    1.31    0.30
  -3 -12   5    1.81    0.35
  -2 -12   5    1.90    0.34
  -1 -12   5    1.22    0.27
   0 -12   5    0.04    0.11
   1 -12   5    2.03    0.24
   2 -12   5    4.42    0.36
   3 -12   5    0.29    0.12
   4 -12   5    0.06    0.09
   5 -12   5    0.66    0.14
   6 -12   5    0.92    0.18
   7 -12   5   -0.01    0.08
  -5 -11   5    2.27    0.40
  -4 -11   5    1.49    0.32
  -3 -11   5    2.07    0.37
  -2 -11   5    5.70    0.55
  -1 -11   5    2.11    0.32
   0 -11   5    0.89    0.21
   1 -11   5    4.27    0.35
   1 -11   5    5.17    0.42
   2 -11   5    0.09    0.10
   3 -11   5    0.69    0.15
   4 -11   5    1.25    0.19
   5 -11   5    2.43    0.25
   6 -11   5    0.61    0.12
   7 -11   5    0.14    0.11
   8 -11   5    0.95    0.18
  -6 -10   5    0.12    0.13
  -5 -10   5    0.42    0.20
  -4 -10   5    1.02    0.27
  -2 -10   5    3.41    0.42
  -1 -10   5    3.83    0.39
   0 -10   5    0.48    0.15
   1 -10   5    5.28    0.43
   2 -10   5    2.00    0.22
   3 -10   5   16.89    1.01
   4 -10   5    3.72    0.30
   5 -10   5    0.00    0.07
   6 -10   5    0.21    0.09
   7 -10   5    0.16    0.10
   8 -10   5    3.29    0.30
  -7  -9   5    0.24    0.15
  -6  -9   5    0.31    0.15
  -5  -9   5    2.02    0.34
  -4  -9   5    0.82    0.22
  -3  -9   5    1.11    0.25
  -2  -9   5    1.07    0.22
  -1  -9   5    0.51    0.14
   0  -9   5    0.97    0.18
   1  -9   5    0.87    0.14
   1  -9   5    1.15    0.18
   2  -9   5    1.36    0.18
   2  -9   5    1.75    0.19
   3  -9   5    0.14    0.08
   4  -9   5    2.92    0.25
   5  -9   5    0.08    0.07
   6  -9   5    4.36    0.32
   7  -9   5    0.83    0.15
   8  -9   5    0.01    0.10
   9  -9   5    0.60    0.17
  -7  -8   5    0.44    0.15
  -6  -8   5    0.18    0.12
  -5  -8   5    1.81    0.30
  -4  -8   5    5.32    0.49
  -3  -8   5    2.39    0.32
  -2  -8   5    1.31    0.22
  -1  -8   5   18.01    1.18
   0  -8   5    0.47    0.13
   1  -8   5    3.33    0.26
   1  -8   5    3.15    0.28
   2  -8   5   15.32    0.99
   2  -8   5   16.40    0.94
   3  -8   5    3.97    0.30
   4  -8   5    0.09    0.06
   5  -8   5    0.38    0.09
   6  -8   5    1.64    0.18
   7  -8   5    0.02    0.08
   8  -8   5    1.19    0.19
   9  -8   5    3.64    0.36
  -8  -7   5   -0.13    0.08
  -7  -7   5    0.23    0.12
  -6  -7   5    1.21    0.25
  -5  -7   5    0.34    0.13
  -4  -7   5    1.22    0.23
  -3  -7   5   12.10    0.86
  -2  -7   5    0.07    0.07
  -1  -7   5   11.19    0.77
   0  -7   5   16.76    1.07
   1  -7   5   33.23    2.00
   2  -7   5   35.26    1.98
   2  -7   5   36.11    2.12
   3  -7   5    0.02    0.04
   3  -7   5    0.01    0.04
   4  -7   5    3.99    0.28
   5  -7   5   58.20    3.16
   6  -7   5   29.52    1.65
   7  -7   5    5.83    0.41
   8  -7   5    0.31    0.13
   9  -7   5    0.09    0.15
  -9  -6   5    0.56    0.19
  -8  -6   5    0.13    0.12
  -7  -6   5    0.56    0.17
  -6  -6   5    0.39    0.15
  -5  -6   5    0.75    0.19
  -4  -6   5    0.11    0.09
  -3  -6   5    0.15    0.09
  -2  -6   5   29.79    1.84
  -1  -6   5   10.11    0.69
   0  -6   5   14.07    0.90
   1  -6   5   92.07    4.95
   1  -6   5   91.70    5.35
   2  -6   5    0.29    0.09
   2  -6   5    0.31    0.07
   3  -6   5   29.21    1.67
   3  -6   5   31.20    1.78
   5  -6   5    8.00    0.50
   6  -6   5    7.59    0.49
   7  -6   5   12.30    0.76
   8  -6   5    1.66    0.23
   9  -6   5    1.00    0.22
   9   5  -5    0.45    0.17
  -9  -5   5    0.46    0.16
   8   5  -5    0.41    0.15
  -8  -5   5    0.37    0.15
  -7  -5   5   -0.10    0.07
  -6  -5   5    4.16    0.39
  -5  -5   5    1.66    0.25
  -4  -5   5    4.33    0.38
  -3  -5   5    0.09    0.07
  -2  -5   5    9.08    0.63
  -1  -5   5    7.73    0.54
   0  -5   5   32.65    1.95
   1  -5   5   -0.02    0.04
   1  -5   5    0.03    0.05
   2  -5   5    4.61    0.30
   2  -5   5    4.28    0.30
   3  -5   5   11.50    0.70
   3  -5   5   12.79    0.74
   4  -5   5    4.12    0.28
   4  -5   5    4.18    0.28
   5  -5   5   45.82    2.50
   7  -5   5    9.85    0.63
   8  -5   5    6.55    0.49
   9  -5   5    0.52    0.17
   9   4  -5    1.32    0.24
  -9  -4   5    1.29    0.23
   8   4  -5    1.85    0.27
  -8  -4   5    2.81    0.34
   7   4  -5    0.31    0.12
  -7  -4   5    0.25    0.11
   6   4  -5    0.69    0.15
  -6  -4   5    0.62    0.16
  -5  -4   5    0.87    0.17
  -4  -4   5   14.43    0.95
  -3  -4   5   14.89    0.97
  -2  -4   5  291.40   16.84
  -1  -4   5    3.77    0.29
   0  -4   5    5.54    0.37
   0  -4   5    4.96    0.33
   1  -4   5   17.54    0.98
   2  -4   5   75.24    4.34
   2  -4   5   74.53    4.02
   3  -4   5  113.76    5.29
   3  -4   5   84.21    5.71
   4  -4   5   49.99    2.71
   4  -4   5   49.96    2.92
   5  -4   5   19.16    1.09
   6  -4   5    0.06    0.09
   7  -4   5    1.15    0.19
   8  -4   5    0.38    0.15
   9  -4   5    0.29    0.13
  10   3  -5    0.00    0.11
   9   3  -5    5.45    0.46
  -9  -3   5    5.98    0.49
   8   3  -5    4.72    0.38
  -8  -3   5    4.35    0.40
   7   3  -5    0.27    0.10
  -7  -3   5    0.33    0.10
   6   3  -5   25.39    1.45
  -6  -3   5   24.72    1.57
   5   3  -5    6.23    0.44
  -5  -3   5    7.03    0.50
  -4  -3   5   43.71    2.62
  -3  -3   5  259.47   15.01
  -2  -3   5   79.68    4.66
  -1  -3   5    5.38    0.38
   0  -3   5   19.39    1.10
   0  -3   5   20.59    1.20
   1  -3   5    0.07    0.04
   1  -3   5    0.09    0.04
   2  -3   5   25.93    1.42
   2  -3   5   26.02    1.42
   3  -3   5    1.99    0.17
   3  -3   5    2.07    0.16
   4  -3   5   39.56    2.38
   4  -3   5   41.04    2.20
   5  -3   5    0.57    0.11
   5  -3   5    0.45    0.11
   6  -3   5    1.51    0.19
   7  -3   5    9.54    0.63
   8  -3   5    0.22    0.12
   9  -3   5    5.12    0.41
  10   2  -5    0.49    0.17
   9   2  -5    3.14    0.33
  -9  -2   5    3.26    0.32
   8   2  -5    3.30    0.31
  -8  -2   5    3.84    0.35
   7   2  -5    0.50    0.12
  -7  -2   5    0.54    0.14
   6   2  -5    1.55    0.19
   6   2  -5    1.79    0.19
  -6  -2   5    2.87    0.25
   5   2  -5    5.95    0.40
   5   2  -5    6.31    0.42
  -5  -2   5    6.56    0.47
   4   2  -5   81.35    4.43
   4   2  -5   80.56    4.45
  -4  -2   5   84.30    4.84
  -4  -2   5   84.24    4.84
  -3  -2   5  105.90    6.17
  -2  -2   5   59.66    3.50
  -1  -2   5   66.54    3.88
   0  -2   5    3.29    0.22
   0  -2   5    2.80    0.19
   1  -2   5   27.42    1.58
   1  -2   5   25.70    1.44
   2  -2   5   91.28    5.45
   2  -2   5   96.68    5.03
   3  -2   5    0.04    0.05
   3  -2   5    0.09    0.05
   4  -2   5   12.65    0.77
   4  -2   5   11.32    0.70
   5  -2   5    0.63    0.13
   5  -2   5    0.79    0.13
   6  -2   5    1.55    0.19
   6  -2   5    1.37    0.18
   7  -2   5    1.65    0.21
   8  -2   5    0.04    0.09
   9  -2   5    6.54    0.49
  10   1  -5    2.88    0.33
   9   1  -5    2.06    0.25
   8   1  -5    4.04    0.34
   8   1  -5    4.50    0.31
  -8  -1   5    4.03    0.35
   7   1  -5    0.62    0.12
   7   1  -5    0.50    0.10
  -7  -1   5    0.64    0.13
   6   1  -5    0.10    0.07
   6   1  -5    0.01    0.05
  -6  -1   5    0.11    0.06
   5   1  -5   62.49    3.39
   5   1  -5   60.71    3.36
  -5  -1   5   64.07    3.68
   4   1  -5    0.35    0.08
   4   1  -5    0.29    0.07
  -4  -1   5    0.38    0.09
   3   1  -5    4.89    0.32
   3   1  -5    4.94    0.33
   2   1  -5   52.02    2.81
  -1  -1   5  106.01    5.83
  -1  -1   5   95.28    5.36
   0  -1   5   26.75    1.45
   0  -1   5   27.27    1.60
   1  -1   5  120.06    6.96
   2  -1   5    0.71    0.10
   2  -1   5    0.60    0.08
   3  -1   5  111.18    5.91
   3  -1   5  109.49    6.42
   4  -1   5   20.70    1.26
   4  -1   5   19.83    1.15
   5  -1   5    0.51    0.12
   5  -1   5    0.40    0.12
   6  -1   5    8.57    0.62
   6  -1   5    8.88    0.57
   7  -1   5    3.37    0.29
   8  -1   5    4.62    0.36
   9  -1   5    0.74    0.15
  10   0  -5    1.96    0.26
   9   0  -5    0.06    0.08
   8   0  -5    1.39    0.19
   8   0  -5    1.92    0.19
  -8   0   5    1.83    0.22
   7   0  -5    0.10    0.05
   7   0  -5    0.07    0.06
  -7   0   5    0.06    0.06
   6   0  -5    0.02    0.06
   6   0  -5    0.06    0.05
  -6   0   5    0.04    0.06
   5   0  -5    0.04    0.05
   5   0  -5    0.06    0.06
  -5   0   5    0.14    0.07
   4   0  -5    1.34    0.13
   4   0  -5    0.97    0.10
  -4   0   5    0.98    0.13
   3   0  -5   37.33    2.05
  -3   0   5   37.95    2.22
   2   0  -5   67.31    3.59
  -2   0   5   66.55    3.90
   1   0  -5  133.31    7.24
  -1   0   5  135.60    7.88
  -1   0   5  139.34    7.24
   0   0   5    3.31    0.20
   0   0   5    3.40    0.26
   1   0   5   89.61    5.19
   1   0   5   88.68    4.76
   2   0   5    3.02    0.25
   2   0   5    3.12    0.22
   3   0   5    0.36    0.09
   3   0   5    0.43    0.10
   4   0   5    8.42    0.60
   4   0   5    8.50    0.52
   5   0   5    0.56    0.12
   5   0   5    0.41    0.11
   6   0   5    0.23    0.09
   6   0   5    0.13    0.09
   7   0   5    0.16    0.08
   8   0   5    6.56    0.47
   9   0   5    0.04    0.11
  10  -1  -5    0.32    0.12
   9  -1  -5    0.05    0.08
   9  -1  -5    0.10    0.07
   8  -1  -5    0.13    0.07
   8  -1  -5    0.10    0.07
  -8   1   5    0.07    0.06
   7  -1  -5    4.36    0.30
   7  -1  -5    3.88    0.30
   6  -1  -5   27.80    1.52
   6  -1  -5   26.80    1.51
   5  -1  -5    0.02    0.04
   5  -1  -5   -0.08    0.04
  -5   1   5    0.03    0.05
   4  -1  -5   12.84    0.73
  -4   1   5   13.18    0.81
   3  -1  -5   80.51    4.36
  -3   1   5   82.51    4.74
   2  -1  -5   32.20    1.76
  -2   1   5   32.38    1.92
   1  -1  -5  100.68    5.32
  -1   1   5   98.66    5.79
   0  -1  -5   47.81    2.55
   0   1   5   47.60    2.78
   0   1   5   46.36    2.53
   1   1   5  174.33   10.56
   1   1   5  190.29    9.72
   2   1   5    0.94    0.10
   2   1   5    0.97    0.15
   3   1   5   18.28    1.16
   3   1   5   18.23    1.03
   4   1   5    1.25    0.19
   4   1   5    1.17    0.14
   5   1   5   35.79    2.24
   5   1   5   36.73    2.01
   6   1   5    5.98    0.42
   6   1   5    6.34    0.51
   7   1   5    0.52    0.15
   7   1   5    0.65    0.13
   8   1   5    5.29    0.42
  10  -2  -5    0.22    0.09
   9  -2  -5    4.38    0.33
   9  -2  -5    4.13    0.32
   8  -2  -5    0.66    0.11
   8  -2  -5    0.37    0.10
   7  -2  -5    0.53    0.10
   7  -2  -5    0.52    0.11
   7  -2  -5    0.52    0.11
  -7   2   5    0.49    0.10
   6  -2  -5    0.07    0.05
   6  -2  -5    0.02    0.06
  -6   2   5    0.01    0.03
   5  -2  -5    1.82    0.15
  -5   2   5    1.94    0.17
   4  -2  -5   18.81    1.06
   4  -2  -5   18.61    1.03
  -4   2   5   19.29    1.15
   3  -2  -5    8.53    0.47
   3  -2  -5    8.54    0.47
  -3   2   5    6.39    0.50
   2  -2  -5   83.27    4.56
  -2   2   5   87.50    4.97
   1  -2  -5   93.08    4.88
  -1   2   5   89.94    5.33
   0  -2  -5    9.23    0.53
   0   2   5    9.06    0.61
   0   2   5    8.89    0.51
  -1  -2  -5   35.58    1.91
   1   2   5   36.09    2.12
   1   2   5   33.84    1.90
   2   2   5    3.70    0.31
   3   2   5   74.96    4.04
   4   2   5   28.38    1.56
   4   2   5   27.24    1.75
   5   2   5    1.34    0.23
   5   2   5    1.99    0.19
   6   2   5    1.86    0.20
   6   2   5    1.80    0.28
   7   2   5    1.23    0.18
   7   2   5    1.09    0.24
   8   2   5    2.66    0.29
  10  -3  -5    0.32    0.09
   8  -3  -5    0.10    0.08
   7  -3  -5    2.00    0.18
   7  -3  -5    2.17    0.21
  -7   3   5    1.97    0.19
   6  -3  -5    0.89    0.14
   6  -3  -5    0.79    0.10
  -6   3   5    1.18    0.13
   5  -3  -5    9.58    0.56
   5  -3  -5    9.22    0.51
  -5   3   5    7.89    0.57
   4  -3  -5   17.67    1.03
  -4   3   5   18.79    1.12
   3  -3  -5    6.15    0.41
  -3   3   5    7.03    0.46
   2  -3  -5   29.82    1.64
  -2   3   5   30.00    1.80
   1  -3  -5   19.94    1.09
  -1   3   5   19.18    1.22
   0  -3  -5    2.39    0.18
   0   3   5    2.37    0.23
   0   3   5    2.40    0.17
   1   3   5   23.46    1.47
   1   3   5   23.53    1.30
   2   3   5    7.48    0.46
   3   3   5   11.71    0.74
   3   3   5   14.17    0.89
   4   3   5   29.22    1.65
   4   3   5   29.63    1.86
   5   3   5   18.83    1.13
   5   3   5   19.65    1.30
   6   3   5    8.66    0.59
   6   3   5    8.95    0.71
   7   3   5    0.69    0.14
   7   3   5    0.44    0.17
  10  -4  -5    0.67    0.14
   9  -4  -5   -0.15    0.06
   8  -4  -5    0.14    0.10
   7  -4  -5    0.93    0.15
   6  -4  -5    3.93    0.32
  -6   4   5    4.46    0.32
   5  -4  -5   27.82    1.56
   4  -4  -5    5.12    0.37
  -4   4   5    5.87    0.40
   3  -4  -5   24.03    1.34
  -3   4   5   24.08    1.47
   2  -4  -5   20.15    1.13
  -2   4   5   20.25    1.26
   1  -4  -5    0.60    0.09
  -1   4   5    0.43    0.11
   0  -4  -5    2.21    0.17
   0   4   5    2.41    0.23
  -1  -4  -5   29.30    1.54
   1   4   5   28.77    1.57
   1   4   5   26.43    1.75
   2   4   5   19.12    1.10
   2   4   5   19.07    1.25
   3   4   5   22.23    1.27
   3   4   5   21.83    1.44
   4   4   5    1.16    0.22
   4   4   5    0.81    0.14
   5   4   5    9.49    0.61
   5   4   5    8.88    0.72
   6   4   5    0.29    0.10
   6   4   5   -0.01    0.09
   7   4   5    0.49    0.18
   7   4   5    0.82    0.16
  10  -5  -5    3.60    0.32
   9  -5  -5    1.69    0.22
   8  -5  -5    1.43    0.20
   7  -5  -5    1.20    0.18
   6  -5  -5    6.42    0.45
  -5   5   5    6.17    0.44
   4  -5  -5   17.68    1.05
  -4   5   5   18.72    1.15
   3  -5  -5    7.62    0.46
  -3   5   5    6.47    0.50
   2  -5  -5    0.06    0.06
  -2   5   5    0.10    0.06
   1  -5  -5    0.34    0.09
  -1   5   5    0.50    0.12
   0  -5  -5    1.85    0.15
   0   5   5    1.26    0.21
   2   5   5   11.78    0.84
   2   5   5   11.37    0.71
   3   5   5    3.40    0.28
   3   5   5    3.30    0.39
   4   5   5    0.18    0.08
   4   5   5    0.14    0.09
   5   5   5    1.15    0.18
   5   5   5    0.94    0.23
   6   5   5    3.98    0.48
   6   5   5    3.18    0.31
  10  -6  -5    0.75    0.16
   9  -6  -5    0.41    0.13
   8  -6  -5    1.22    0.20
   7  -6  -5    6.42    0.47
   6  -6  -5    0.54    0.14
   5  -6  -5   26.72    1.42
  -5   6   5   22.62    1.50
   4  -6  -5   14.24    0.86
  -4   6   5   14.55    0.93
   3  -6  -5    5.28    0.37
  -3   6   5    5.30    0.41
   2  -6  -5    1.72    0.18
  -2   6   5    1.75    0.23
   1  -6  -5   10.35    0.63
  -1   6   5   11.06    0.76
   0   6   5    1.73    0.25
   1   6   5   14.09    0.98
   2   6   5    7.32    0.60
   3   6   5    4.25    0.43
   4   6   5    0.15    0.08
   4   6   5    0.18    0.13
   5   6   5   -0.07    0.08
   5   6   5   -0.07    0.11
   9  -7  -5    0.69    0.17
   8  -7  -5    0.01    0.11
   7  -7  -5    0.12    0.11
   6  -7  -5   17.32    1.05
   5  -7  -5   12.92    0.81
   4  -7  -5   -0.02    0.08
  -4   7   5    0.07    0.07
   3  -7  -5    1.25    0.18
  -3   7   5    1.51    0.22
   2  -7  -5    0.25    0.10
  -2   7   5    0.50    0.13
   1  -7  -5    7.53    0.47
  -1   7   5    7.25    0.58
   0   7   5    1.50    0.25
   1   7   5    0.74    0.18
   2   7   5    0.02    0.09
   3   7   5    0.25    0.13
   4   7   5    2.40    0.39
   5   7   5    0.07    0.12
   9  -8  -5    1.91    0.27
   8  -8  -5    0.11    0.12
   7  -8  -5    0.09    0.12
   6  -8  -5   -0.02    0.11
   5  -8  -5    1.63    0.23
   4  -8  -5    2.91    0.29
  -4   8   5    3.19    0.31
   3  -8  -5    8.55    0.57
  -3   8   5    9.16    0.66
   2  -8  -5    0.05    0.09
  -2   8   5    0.09    0.09
  -1   8   5    0.20    0.10
   0   8   5    0.13    0.09
   1   8   5    5.07    0.48
   2   8   5    0.16    0.12
   3   8   5    0.03    0.10
   4   8   5    1.56    0.33
   8  -9  -5    0.16    0.13
   7  -9  -5    0.08    0.13
   6  -9  -5    6.51    0.50
   5  -9  -5    0.06    0.12
   4  -9  -5    0.91    0.17
   3  -9  -5    3.41    0.29
  -3   9   5    3.33    0.34
   2  -9  -5    0.10    0.09
  -2   9   5    0.24    0.11
  -1   9   5    0.15    0.09
   0   9   5    0.04    0.08
   1   9   5    0.57    0.18
   2   9   5   -0.06    0.09
   7 -10  -5    0.18    0.16
   6 -10  -5    1.54    0.25
   5 -10  -5    2.40    0.29
   4 -10  -5    0.14    0.12
   3 -10  -5    0.34    0.12
  -3  10   5    0.44    0.14
  -2  10   5    3.98    0.41
  -1  10   5    2.84    0.39
   0  10   5    0.04    0.11
   1  10   5    0.29    0.15
   5 -11  -5    0.33    0.15
   4 -11  -5   -0.12    0.11
  -2  11   5    0.01    0.11
   1 -14   6    0.21    0.12
   2 -14   6   -0.05    0.09
   3 -14   6    0.21    0.12
  -2 -13   6    0.63    0.21
  -1 -13   6    0.63    0.22
   0 -13   6    0.07    0.09
   1 -13   6    0.02    0.10
   2 -13   6    3.74    0.33
   3 -13   6    0.10    0.10
   4 -13   6    0.35    0.13
   5 -13   6    2.61    0.28
  -4 -12   6   -0.01    0.13
  -3 -12   6    0.20    0.17
  -2 -12   6    1.18    0.27
  -1 -12   6    0.52    0.17
   0 -12   6   -0.17    0.09
   1 -12   6    2.13    0.25
   2 -12   6    1.60    0.22
   3 -12   6    0.03    0.09
   4 -12   6    0.08    0.09
   5 -12   6    0.20    0.11
   6 -12   6    0.43    0.13
  -5 -11   6   -0.06    0.14
  -4 -11   6    0.14    0.16
  -3 -11   6    1.48    0.30
  -2 -11   6    2.02    0.33
  -1 -11   6    0.07    0.10
   0 -11   6    0.21    0.12
   1 -11   6    3.82    0.37
   1 -11   6    4.75    0.37
   2 -11   6    0.94    0.17
   3 -11   6    0.89    0.16
   4 -11   6   -0.02    0.07
   5 -11   6    0.05    0.09
   6 -11   6    4.28    0.35
   7 -11   6    1.22    0.19
  -6 -10   6    1.26    0.28
  -5 -10   6    0.56    0.23
  -4 -10   6    0.28    0.17
  -3 -10   6   -0.13    0.10
  -2 -10   6    5.91    0.53
  -1 -10   6    0.87    0.19
   0 -10   6    1.75    0.25
   1 -10   6    1.64    0.23
   2 -10   6    0.40    0.12
   3 -10   6    4.99    0.38
   4 -10   6    2.53    0.24
   5 -10   6    0.26    0.09
   6 -10   6    0.31    0.11
   7 -10   6    0.09    0.10
   8 -10   6    0.04    0.11
  -7  -9   6    0.04    0.11
  -6  -9   6    0.15    0.12
  -5  -9   6    0.42    0.17
  -4  -9   6    0.74    0.19
  -3  -9   6    4.46    0.43
  -2  -9   6    0.85    0.19
  -1  -9   6    0.01    0.08
   0  -9   6    0.94    0.17
   1  -9   6    2.17    0.25
   1  -9   6    2.11    0.23
   2  -9   6    0.06    0.07
   2  -9   6   -0.05    0.05
   3  -9   6   13.80    0.84
   4  -9   6   21.85    1.26
   5  -9   6    0.58    0.13
   5  -9   6    0.58    0.13
   6  -9   6    0.94    0.15
   7  -9   6    0.13    0.10
   8  -9   6    2.61    0.27
  -7  -8   6    0.65    0.18
  -6  -8   6    0.37    0.13
  -5  -8   6    0.61    0.17
  -4  -8   6    0.99    0.20
  -3  -8   6    4.72    0.44
  -2  -8   6    9.56    0.70
  -1  -8   6    0.47    0.13
   0  -8   6    0.12    0.07
   1  -8   6   14.43    0.87
   1  -8   6   14.64    0.94
   2  -8   6    2.24    0.22
   2  -8   6    2.65    0.22
   3  -8   6    2.64    0.23
   4  -8   6    3.51    0.27
   5  -8   6    0.22    0.10
   6  -8   6    0.23    0.08
   7  -8   6    0.15    0.09
   8  -8   6    6.53    0.48
   9  -8   6   -0.09    0.14
  -8  -7   6    0.32    0.14
  -7  -7   6    0.02    0.08
  -6  -7   6    4.32    0.42
  -5  -7   6    9.09    0.70
  -4  -7   6    2.20    0.31
  -3  -7   6    3.21    0.32
  -2  -7   6    3.96    0.35
  -1  -7   6    2.14    0.25
   0  -7   6    0.02    0.08
   1  -7   6    8.44    0.57
   1  -7   6    8.64    0.54
   2  -7   6    5.35    0.37
   2  -7   6    5.59    0.38
   3  -7   6    0.04    0.05
   3  -7   6    0.09    0.05
   4  -7   6    0.52    0.10
   5  -7   6    4.27    0.31
   6  -7   6    0.09    0.07
   7  -7   6    4.98    0.37
   8  -7   6    3.84    0.34
   9  -7   6    1.04    0.23
  -9  -6   6    0.08    0.11
  -8  -6   6    0.04    0.09
  -7  -6   6    0.10    0.09
  -6  -6   6    0.17    0.10
  -5  -6   6    9.17    0.69
  -4  -6   6   22.35    1.44
  -3  -6   6    0.17    0.09
  -2  -6   6    8.05    0.58
  -1  -6   6   14.98    0.97
  -1  -6   6   14.98    0.97
   0  -6   6    1.06    0.15
   1  -6   6   15.70    0.94
   1  -6   6   14.50    0.87
   2  -6   6    2.01    0.18
   2  -6   6    2.39    0.19
   3  -6   6    3.01    0.22
   3  -6   6    2.95    0.22
   5  -6   6   15.82    0.92
   6  -6   6    1.22    0.15
   7  -6   6    0.00    0.10
   8  -6   6   -0.22    0.10
   9  -6   6    1.65    0.27
  -9  -5   6   -0.04    0.08
  -8  -5   6    1.09    0.21
  -7  -5   6    4.73    0.43
  -6  -5   6    2.37    0.31
  -5  -5   6    1.50    0.23
  -4  -5   6    9.26    0.67
  -3  -5   6    0.74    0.15
  -2  -5   6   56.09    3.34
  -1  -5   6    3.69    0.30
   0  -5   6    1.26    0.14
   0  -5   6    1.67    0.16
   1  -5   6   25.81    1.54
   1  -5   6   25.64    1.43
   2  -5   6    1.50    0.14
   2  -5   6    1.28    0.13
   3  -5   6    0.96    0.11
   3  -5   6    1.20    0.12
   4  -5   6    4.41    0.29
   4  -5   6    4.06    0.30
   5  -5   6   18.25    1.04
   6  -5   6    7.31    0.48
   7  -5   6    2.98    0.28
   8  -5   6    0.58    0.17
   9  -5   6    5.21    0.44
   9   4  -6    5.40    0.47
  -9  -4   6    5.49    0.48
   8   4  -6    0.91    0.19
  -8  -4   6    1.00    0.20
  -7  -4   6    0.77    0.16
  -6  -4   6    1.21    0.21
  -4  -4   6    5.82    0.46
  -3  -4   6   14.52    0.95
  -2  -4   6    2.03    0.22
  -1  -4   6   63.79    3.75
   0  -4   6   36.11    1.97
   1  -4   6    0.22    0.06
   1  -4   6    0.24    0.06
   2  -4   6    1.16    0.12
   2  -4   6    1.24    0.12
   3  -4   6    6.85    0.43
   3  -4   6    7.58    0.47
   4  -4   6   44.36    2.33
   4  -4   6   34.39    2.14
   6  -4   6    1.06    0.17
   7  -4   6    3.16    0.31
   8  -4   6    0.06    0.13
   9  -4   6    4.72    0.40
  10   3  -6    0.91    0.21
   9   3  -6    0.16    0.11
  -9  -3   6    0.21    0.12
   8   3  -6    0.02    0.09
  -8  -3   6    0.08    0.08
   7   3  -6    1.49    0.21
  -7  -3   6    1.42    0.22
   6   3  -6   11.69    0.74
  -5  -3   6   12.64    0.85
  -4  -3   6    2.35    0.24
  -3  -3   6   99.82    5.83
  -2  -3   6    0.21    0.08
  -1  -3   6   37.80    2.24
   0  -3   6    6.06    0.37
   0  -3   6    6.34    0.42
   1  -3   6    6.28    0.37
   1  -3   6    5.84    0.40
   2  -3   6   81.09    4.72
   3  -3   6    3.30    0.25
   3  -3   6    3.16    0.22
   4  -3   6    6.56    0.45
   5  -3   6   18.62    1.13
   5  -3   6   17.30    1.03
   6  -3   6   12.44    0.77
   7  -3   6   12.84    0.81
   8  -3   6    0.33    0.12
   9  -3   6    0.91    0.18
  10   2  -6    1.91    0.29
   9   2  -6    1.45    0.23
  -9  -2   6    1.40    0.23
   8   2  -6    0.48    0.13
   8   2  -6    0.46    0.11
  -8  -2   6    0.39    0.12
   7   2  -6    0.31    0.10
   7   2  -6    0.20    0.07
  -7  -2   6    0.28    0.10
   6   2  -6    0.08    0.06
   6   2  -6    0.20    0.08
  -6  -2   6    0.07    0.07
   5   2  -6    0.43    0.10
  -5  -2   6    0.53    0.11
   4   2  -6    2.20    0.21
  -4  -2   6    2.52    0.23
  -3  -2   6   56.16    3.31
  -2  -2   6    1.89    0.18
  -1  -2   6   10.21    0.51
  -1  -2   6    7.17    0.55
   0  -2   6   14.74    0.90
   1  -2   6    8.74    0.53
   1  -2   6   10.32    0.60
   2  -2   6   12.46    0.68
   2  -2   6   11.44    0.75
   3  -2   6    0.44    0.08
   3  -2   6    0.36    0.08
   4  -2   6    8.83    0.60
   4  -2   6    8.81    0.54
   5  -2   6    1.60    0.20
   5  -2   6    1.41    0.19
   6  -2   6   13.61    0.84
   7  -2   6    2.01    0.23
   8  -2   6    8.69    0.60
   9  -2   6    1.11    0.19
  10   1  -6   -0.04    0.10
   9   1  -6    1.36    0.21
  -9  -1   6    1.41    0.22
   8   1  -6    0.67    0.14
   8   1  -6    0.57    0.12
  -8  -1   6    0.25    0.10
   7   1  -6    6.70    0.44
   7   1  -6    6.50    0.46
  -7  -1   6    6.85    0.50
   6   1  -6    3.54    0.28
   6   1  -6    3.48    0.27
  -6  -1   6    3.49    0.30
   5   1  -6    7.45    0.48
   5   1  -6    8.13    0.49
  -5  -1   6    7.65    0.54
  -4  -1   6    4.89    0.36
   3   1  -6   12.05    0.72
   2   1  -6    2.09    0.20
  -2  -1   6    2.49    0.20
  -1  -1   6    0.79    0.11
  -1  -1   6    0.71    0.07
   0  -1   6    0.18    0.03
   0  -1   6    0.03    0.04
   1  -1   6  140.37    7.19
   1  -1   6  107.93    6.58
   2  -1   6   12.93    0.82
   2  -1   6   12.70    0.72
   3  -1   6    3.01    0.26
   3  -1   6    3.03    0.24
   4  -1   6   27.93    1.54
   4  -1   6   27.12    1.69
   5  -1   6    0.65    0.13
   6  -1   6   11.73    0.72
   6  -1   6   11.12    0.79
   7  -1   6    3.95    0.32
   8  -1   6    4.11    0.34
  10   0  -6    0.04    0.10
   9   0  -6    2.71    0.29
   9   0  -6    3.05    0.25
   8   0  -6    1.04    0.15
   8   0  -6    0.96    0.16
  -8   0   6    1.03    0.16
   7   0  -6    9.44    0.60
   7   0  -6    8.74    0.58
  -7   0   6   10.42    0.65
   6   0  -6   22.37    1.30
   6   0  -6   22.46    1.30
  -6   0   6   24.17    1.41
   5   0  -6    4.33    0.30
   5   0  -6    4.80    0.32
   4   0  -6    3.73    0.26
  -4   0   6    3.35    0.27
   3   0  -6   47.58    2.60
  -3   0   6   48.03    2.81
   2   0  -6   15.24    0.87
  -2   0   6   15.09    0.82
  -2   0   6   15.15    0.94
   1   0  -6    2.00    0.19
  -1   0   6    2.50    0.14
   0   0   6    0.99    0.13
   1   0   6   31.32    1.73
   1   0   6   32.75    1.92
   2   0   6    2.11    0.19
   2   0   6    1.69    0.16
   2   0   6    2.11    0.19
   3   0   6    2.78    0.26
   3   0   6    2.80    0.23
   4   0   6   12.31    0.73
   4   0   6   12.41    0.83
   5   0   6    0.04    0.07
   5   0   6    0.02    0.07
   6   0   6    5.53    0.39
   6   0   6    5.13    0.44
   7   0   6    0.34    0.09
   9  -1  -6    4.77    0.35
   8  -1  -6    2.05    0.21
   8  -1  -6    1.97    0.20
  -8   1   6    1.97    0.22
   7  -1  -6    2.38    0.22
   7  -1  -6    2.51    0.22
  -7   1   6    2.97    0.24
   6  -1  -6    5.27    0.37
   6  -1  -6    5.56    0.36
  -6   1   6    5.75    0.40
   5  -1  -6    9.03    0.54
   5  -1  -6    9.01    0.56
  -5   1   6    9.45    0.60
   4  -1  -6    0.65    0.10
  -4   1   6    0.68    0.11
   3  -1  -6    0.45    0.09
  -3   1   6    0.42    0.10
   2  -1  -6   34.59    1.89
  -2   1   6   34.26    2.05
   1  -1  -6    8.76    0.54
  -1   1   6    9.06    0.59
   0  -1  -6    2.45    0.20
   0   1   6    2.36    0.16
   0   1   6    2.35    0.21
   1   1   6    3.24    0.21
   1   1   6    2.90    0.26
   2   1   6    7.74    0.46
   3   1   6   15.15    1.01
   3   1   6   15.56    0.88
   4   1   6    2.18    0.20
   4   1   6    2.32    0.28
   5   1   6   -0.01    0.08
   5   1   6    0.08    0.06
   6   1   6    4.90    0.44
   7   1   6    0.13    0.10
   7   1   6    0.28    0.14
   8   1   6    3.18    0.31
  10  -2  -6    0.15    0.08
   9  -2  -6    2.38    0.22
   8  -2  -6    0.51    0.11
   7  -2  -6    2.96    0.24
   6  -2  -6    0.27    0.09
  -6   2   6    0.29    0.08
   5  -2  -6    1.41    0.16
  -5   2   6    1.75    0.18
   4  -2  -6    1.55    0.16
  -4   2   6    1.89    0.18
   3  -2  -6   12.35    0.74
  -3   2   6   13.02    0.81
   2  -2  -6   26.54    1.49
  -2   2   6   27.69    1.64
   1  -2  -6   28.28    1.57
  -1   2   6   28.67    1.73
   0  -2  -6    8.28    0.45
   0   2   6    6.89    0.41
   0   2   6    6.61    0.51
   1   2   6    4.66    0.30
   1   2   6    5.27    0.39
   2   2   6   10.04    0.59
   2   2   6   10.29    0.71
   3   2   6    1.94    0.18
   3   2   6    2.52    0.28
   4   2   6    0.08    0.07
   4   2   6   -0.05    0.04
   5   2   6    1.01    0.21
   5   2   6    0.86    0.14
   6   2   6    0.70    0.19
   6   2   6    0.77    0.14
   7   2   6    2.05    0.33
   7   2   6    2.33    0.25
  10  -3  -6    0.34    0.11
   9  -3  -6    0.22    0.10
   8  -3  -6    0.21    0.08
   7  -3  -6    0.19    0.09
   7  -3  -6    0.19    0.09
  -7   3   6    0.26    0.08
   6  -3  -6   15.38    0.86
  -6   3   6   13.78    0.91
   5  -3  -6    3.54    0.27
   4  -3  -6    0.95    0.13
  -4   3   6    1.06    0.15
   3  -3  -6   19.03    1.13
  -3   3   6   21.27    1.25
   2  -3  -6    3.25    0.24
  -2   3   6    3.16    0.27
   1  -3  -6    3.09    0.22
  -1   3   6    2.95    0.27
   0  -3  -6   30.11    1.60
   0   3   6   28.77    1.58
   0   3   6   28.11    1.78
  -1  -3  -6    4.53    0.31
   1   3   6    4.30    0.29
   1   3   6    4.59    0.38
   2   3   6    0.83    0.11
   2   3   6    1.09    0.19
   3   3   6    1.22    0.22
   3   3   6    1.22    0.14
   4   3   6    2.12    0.19
   4   3   6    1.81    0.28
   5   3   6    1.77    0.20
   5   3   6    1.57    0.27
   6   3   6    0.33    0.09
   6   3   6    0.12    0.11
   7   3   6    1.33    0.20
   7   3   6    1.07    0.25
  10  -4  -6    1.20    0.20
   9  -4  -6   -0.09    0.11
   8  -4  -6    0.20    0.09
   7  -4  -6    0.83    0.15
   6  -4  -6    1.46    0.19
   5  -4  -6   12.56    0.78
  -5   4   6   13.52    0.84
   4  -4  -6    8.64    0.55
  -4   4   6    8.90    0.59
   3  -4  -6    0.43    0.09
  -3   4   6    0.26    0.09
   2  -4  -6    3.47    0.24
  -2   4   6    2.58    0.26
   1  -4  -6    8.38    0.50
  -1   4   6    8.08    0.59
   0  -4  -6   21.12    1.16
   0   4   6   20.25    1.32
  -1  -4  -6    6.69    0.42
   1   4   6    6.83    0.53
   2   4   6    0.03    0.08
   2   4   6   -0.07    0.06
   3   4   6    2.54    0.23
   3   4   6    3.85    0.35
   4   4   6    0.59    0.17
   4   4   6    0.66    0.13
   5   4   6    0.95    0.23
   5   4   6    0.81    0.15
   6   4   6    5.71    0.55
   6   4   6    5.60    0.43
  10  -5  -6    0.76    0.18
   9  -5  -6    0.09    0.08
   8  -5  -6    0.08    0.08
   7  -5  -6    2.98    0.28
   6  -5  -6    9.43    0.63
  -6   5   6    9.96    0.65
   5  -5  -6    9.56    0.61
  -5   5   6    9.28    0.64
   4  -5  -6    0.85    0.14
  -4   5   6    0.95    0.16
   3  -5  -6    1.28    0.17
  -3   5   6    2.35    0.22
   2  -5  -6   11.67    0.69
  -2   5   6   11.72    0.79
   1  -5  -6    2.40    0.20
  -1   5   6    2.63    0.29
   0  -5  -6    8.18    0.49
   0   5   6    7.72    0.60
   1   5   6   11.44    0.83
   2   5   6    2.13    0.31
   3   5   6    0.20    0.10
   4   5   6    5.00    0.49
   5   5   6    3.71    0.47
   6   5   6    0.23    0.14
   9  -6  -6    0.45    0.13
   8  -6  -6   -0.04    0.08
   7  -6  -6    0.05    0.10
   6  -6  -6   18.89    1.13
   5  -6  -6    7.56    0.58
  -5   6   6   10.88    0.66
   4  -6  -6    0.01    0.07
  -4   6   6    0.10    0.07
   3  -6  -6    4.39    0.32
  -3   6   6    4.03    0.36
   2  -6  -6    0.70    0.12
  -2   6   6    0.46    0.13
   1  -6  -6    0.10    0.07
   1  -6  -6    0.10    0.07
  -1   6   6    0.03    0.06
   0   6   6    5.55    0.48
   1   6   6    0.08    0.11
   2   6   6    0.68    0.18
   3   6   6    1.14    0.25
   4   6   6   10.58    0.85
   5   6   6    0.15    0.15
   9  -7  -6   -0.10    0.12
   8  -7  -6    0.27    0.13
   7  -7  -6    0.12    0.11
   6  -7  -6    0.52    0.14
   5  -7  -6    0.76    0.16
  -5   7   6    1.03    0.17
   4  -7  -6    0.05    0.10
  -4   7   6    0.27    0.10
   3  -7  -6    2.16    0.22
  -3   7   6    2.34    0.29
   2  -7  -6    1.65    0.18
  -2   7   6    1.93    0.27
   1  -7  -6    0.01    0.08
  -1   7   6    0.11    0.09
   0   7   6    0.07    0.07
   1   7   6    4.24    0.42
   2   7   6    2.49    0.37
   3   7   6    0.60    0.20
   4   7   6    2.80    0.44
   8  -8  -6    0.81    0.19
   7  -8  -6    0.52    0.17
   6  -8  -6    1.71    0.24
   5  -8  -6    0.53    0.14
   4  -8  -6    0.04    0.09
  -4   8   6    0.09    0.08
   3  -8  -6    1.12    0.17
  -3   8   6    0.98    0.20
   2  -8  -6    0.00    0.07
  -2   8   6    0.18    0.09
  -1   8   6    1.39    0.24
   0   8   6    0.93    0.21
   1   8   6    0.73    0.20
   2   8   6    1.40    0.29
   3   8   6    0.02    0.12
   7  -9  -6    1.09    0.22
   6  -9  -6    0.14    0.14
   5  -9  -6    0.00    0.11
   4  -9  -6   -0.03    0.10
   3  -9  -6    0.54    0.13
  -3   9   6    0.73    0.18
  -2   9   6    1.54    0.27
  -1   9   6    0.03    0.08
   0   9   6    0.07    0.09
   1   9   6    0.14    0.11
   6 -10  -6    0.68    0.18
   5 -10  -6    0.12    0.13
   4 -10  -6    0.70    0.16
  -3  10   6    2.34    0.34
  -2  10   6    0.74    0.19
  -1  10   6    0.04    0.10
   1 -14   7    0.20    0.11
   2 -14   7    0.24    0.12
  -2 -13   7    0.15    0.14
  -1 -13   7    1.53    0.29
   0 -13   7    0.03    0.08
   1 -13   7    0.58    0.16
   2 -13   7    0.00    0.09
   3 -13   7    0.16    0.10
   4 -13   7    0.12    0.10
   5 -13   7    0.94    0.18
  -4 -12   7    0.16    0.15
  -3 -12   7   -0.20    0.12
  -2 -12   7    0.25    0.16
  -1 -12   7    0.17    0.13
   0 -12   7    1.14    0.22
   0 -12   7    1.11    0.18
   1 -12   7    0.05    0.08
   2 -12   7    3.09    0.31
   3 -12   7    1.15    0.19
   4 -12   7   -0.05    0.09
   5 -12   7    0.84    0.17
   6 -12   7    0.01    0.10
   6 -12   7    0.00    0.10
  -5 -11   7    0.33    0.18
  -4 -11   7    0.36    0.19
  -3 -11   7    0.52    0.19
  -2 -11   7    0.27    0.15
  -1 -11   7    0.23    0.12
   0 -11   7    0.21    0.12
   0 -11   7    0.20    0.10
   1 -11   7    5.86    0.44
   1 -11   7    5.97    0.48
   2 -11   7    0.25    0.11
   3 -11   7    0.13    0.09
   4 -11   7    0.49    0.13
   5 -11   7    0.11    0.09
   6 -11   7    0.03    0.09
   7 -11   7    0.21    0.11
  -6 -10   7    0.56    0.20
  -5 -10   7    0.39    0.18
  -4 -10   7    0.63    0.20
  -3 -10   7    0.06    0.13
  -2 -10   7    0.22    0.13
  -1 -10   7    2.35    0.31
   0 -10   7    0.12    0.10
   1 -10   7    5.42    0.42
   1 -10   7    4.72    0.38
   1 -10   7    5.40    0.42
   2 -10   7    0.00    0.08
   3 -10   7    0.05    0.08
   4 -10   7    0.30    0.10
   5 -10   7   11.62    0.72
   6 -10   7    0.18    0.10
   7 -10   7    0.77    0.16
  -7  -9   7    0.00    0.11
  -6  -9   7    0.24    0.13
  -5  -9   7   -0.08    0.09
  -4  -9   7   -0.06    0.09
  -3  -9   7    1.13    0.22
  -2  -9   7    5.73    0.49
  -1  -9   7    1.36    0.23
   0  -9   7    0.47    0.14
   1  -9   7    5.48    0.42
   1  -9   7    5.62    0.40
   2  -9   7    3.55    0.29
   2  -9   7    3.41    0.29
   3  -9   7    0.47    0.11
   4  -9   7    3.36    0.28
   5  -9   7    0.38    0.10
   6  -9   7    0.25    0.10
   7  -9   7    0.54    0.14
   8  -9   7    0.03    0.11
  -7  -8   7    0.07    0.11
  -6  -8   7   -0.07    0.08
  -5  -8   7   -0.04    0.09
  -4  -8   7    4.74    0.44
  -3  -8   7   17.34    1.17
  -2  -8   7    1.71    0.25
  -1  -8   7    0.23    0.09
   0  -8   7    0.15    0.08
   1  -8   7    1.84    0.20
   1  -8   7    1.73    0.21
   2  -8   7    3.80    0.30
   2  -8   7    3.86    0.30
   3  -8   7    0.43    0.10
   4  -8   7   20.31    1.17
   5  -8   7    7.14    0.47
   6  -8   7    2.66    0.24
   7  -8   7    1.31    0.18
   8  -8   7    2.48    0.30
  -8  -7   7    0.30    0.14
  -7  -7   7    0.14    0.10
  -6  -7   7    0.04    0.08
  -5  -7   7    0.54    0.15
  -4  -7   7    0.02    0.08
  -3  -7   7    0.13    0.09
  -2  -7   7    1.19    0.20
  -1  -7   7    7.82    0.57
   0  -7   7    2.15    0.22
   1  -7   7    0.15    0.08
   1  -7   7    0.34    0.09
   2  -7   7   37.29    2.12
   2  -7   7   34.03    1.98
   3  -7   7   87.01    4.80
   3  -7   7   90.66    5.17
   4  -7   7   32.99    1.83
   5  -7   7    3.66    0.28
   6  -7   7    1.06    0.15
   7  -7   7    0.14    0.09
   8  -7   7   -0.14    0.11
  -8  -6   7    0.10    0.10
  -7  -6   7    2.84    0.37
  -6  -6   7    0.43    0.14
  -5  -6   7    0.95    0.20
  -4  -6   7    1.91    0.27
  -3  -6   7    5.88    0.47
  -2  -6   7   17.07    1.10
  -1  -6   7   12.70    0.84
   0  -6   7    0.24    0.08
   0  -6   7    0.22    0.08
   1  -6   7   -0.02    0.04
   1  -6   7    0.01    0.05
   2  -6   7   11.31    0.68
   2  -6   7   11.69    0.72
   3  -6   7    1.77    0.16
   3  -6   7    1.37    0.15
   4  -6   7    1.27    0.14
   5  -6   7    0.00    0.06
   6  -6   7    2.70    0.23
   7  -6   7    3.12    0.28
   8  -6   7    0.63    0.18
  -9  -5   7    1.27    0.24
  -8  -5   7   -0.03    0.11
  -7  -5   7    0.69    0.17
  -6  -5   7    2.06    0.29
  -5  -5   7   36.22    2.24
  -3  -5   7    1.86    0.24
  -2  -5   7    3.51    0.30
  -1  -5   7    6.23    0.45
   0  -5   7    8.51    0.53
   0  -5   7    8.77    0.58
   1  -5   7    6.81    0.44
   1  -5   7    7.37    0.48
   2  -5   7   29.89    1.69
   2  -5   7   31.67    1.83
   3  -5   7   13.84    0.84
   3  -5   7   15.95    0.92
   4  -5   7   45.64    2.53
   4  -5   7   47.20    2.74
   5  -5   7    7.49    0.48
   6  -5   7   -0.01    0.12
   7  -5   7   19.99    1.19
   8  -5   7    3.58    0.36
  -9  -4   7    0.02    0.12
  -8  -4   7    1.42    0.24
  -7  -4   7    0.13    0.09
  -6  -4   7    7.96    0.60
  -5  -4   7   16.49    1.09
  -4  -4   7    0.01    0.06
  -3  -4   7   53.83    3.21
  -2  -4   7   32.39    1.96
  -1  -4   7    7.01    0.49
   0  -4   7    1.91    0.18
   0  -4   7    1.93    0.16
   1  -4   7   57.28    3.06
   1  -4   7   55.94    3.32
   2  -4   7    0.41    0.08
   2  -4   7    0.55    0.10
   3  -4   7    5.53    0.39
   3  -4   7    5.48    0.35
   4  -4   7   11.43    0.75
   4  -4   7   12.01    0.69
   5  -4   7    0.38    0.11
   6  -4   7   10.22    0.65
   7  -4   7    5.28    0.42
   8  -4   7    0.19    0.13
  10   3  -7    2.20    0.32
   9   3  -7    1.56    0.25
  -9  -3   7    1.29    0.23
  -8  -3   7    0.97    0.19
  -7  -3   7    0.94    0.18
  -6  -3   7    0.11    0.08
  -5  -3   7    9.27    0.66
  -4  -3   7    0.43    0.11
  -3  -3   7    8.56    0.59
  -2  -3   7    5.33    0.39
  -1  -3   7    0.39    0.08
  -1  -3   7    0.15    0.06
   0  -3   7   19.06    1.17
   0  -3   7   19.52    1.07
   1  -3   7   49.09    2.71
   1  -3   7   51.37    2.95
   2  -3   7    2.78    0.19
   2  -3   7    2.46    0.22
   3  -3   7    3.71    0.29
   3  -3   7    3.55    0.25
   4  -3   7   16.18    1.03
   4  -3   7   16.33    0.93
   5  -3   7   35.36    1.95
   5  -3   7   34.48    2.11
   6  -3   7    1.21    0.19
   7  -3   7    0.46    0.15
   8  -3   7    7.47    0.54
  10   2  -7    0.12    0.13
   9   2  -7    0.22    0.13
  -9  -2   7    0.31    0.12
   8   2  -7    0.95    0.18
  -8  -2   7    1.07    0.19
   7   2  -7    1.42    0.20
   7   2  -7    1.37    0.19
  -7  -2   7    1.28    0.20
   6   2  -7   46.98    2.73
  -6  -2   7   52.29    2.98
   5   2  -7    0.92    0.15
  -5  -2   7    0.92    0.15
  -4  -2   7    0.67    0.12
  -3  -2   7   -0.01    0.06
  -2  -2   7    5.18    0.38
  -1  -2   7   14.98    0.82
  -1  -2   7   14.51    0.92
   0  -2   7   18.10    1.13
   0  -2   7   18.72    1.01
   1  -2   7   13.23    0.84
   2  -2   7    6.72    0.39
   2  -2   7    6.17    0.45
   3  -2   7    8.12    0.50
   4  -2   7   20.76    1.17
   4  -2   7   20.04    1.28
   5  -2   7    0.17    0.08
   5  -2   7    0.02    0.10
   6  -2   7    0.64    0.15
   7  -2   7    1.49    0.21
   8  -2   7    4.71    0.38
   9   1  -7    0.08    0.11
   9   1  -7    0.10    0.08
  -9  -1   7    0.02    0.07
   8   1  -7    3.40    0.29
   8   1  -7    2.91    0.26
  -8  -1   7    2.76    0.28
   7   1  -7   12.59    0.69
   7   1  -7    9.39    0.66
  -7  -1   7   10.22    0.72
  -6  -1   7    7.34    0.53
   4   1  -7    4.88    0.36
  -4  -1   7    5.36    0.38
   3   1  -7    8.98    0.57
  -3  -1   7    8.82    0.59
  -2  -1   7   77.26    4.39
  -2  -1   7   73.01    4.01
  -1  -1   7    6.61    0.46
  -1  -1   7    6.88    0.39
   0  -1   7    0.59    0.06
   0  -1   7    0.55    0.11
   1  -1   7   18.94    1.05
   1  -1   7   19.25    1.18
   2  -1   7    4.26    0.29
   2  -1   7    4.29    0.34
   3  -1   7    1.46    0.17
   3  -1   7    1.46    0.19
   4  -1   7    6.37    0.48
   4  -1   7    6.11    0.42
   5  -1   7    1.46    0.18
   5  -1   7    1.43    0.22
   6  -1   7    5.10    0.45
   6  -1   7    5.78    0.40
   7  -1   7    0.27    0.09
   8  -1   7    0.53    0.12
   9   0  -7    1.01    0.16
   8   0  -7    1.45    0.19
  -8   0   7    1.41    0.20
  -8   0   7    1.42    0.20
   7   0  -7    2.32    0.24
   7   0  -7    2.64    0.24
  -7   0   7    3.83    0.30
   6   0  -7    3.59    0.29
   6   0  -7    4.32    0.31
  -6   0   7    4.52    0.33
   5   0  -7    0.29    0.09
  -5   0   7    0.32    0.09
   4   0  -7   15.15    0.91
  -4   0   7   15.92    0.98
   3   0  -7   10.34    0.71
  -3   0   7   13.53    0.77
   2   0  -7    0.42    0.10
  -2   0   7    0.38    0.04
  -2   0   7    0.50    0.11
  -1   0   7   11.29    0.75
  -1   0   7   11.86    0.63
   0   0   7    0.52    0.11
   0   0   7    0.70    0.07
   1   0   7    5.45    0.32
   1   0   7    4.67    0.38
   2   0   7    0.59    0.10
   2   0   7    0.76    0.14
   3   0   7    3.08    0.26
   3   0   7    3.47    0.30
   4   0   7   43.06    2.61
   4   0   7   42.70    2.36
   5   0   7   10.80    0.64
   5   0   7    9.53    0.73
   6   0   7    4.04    0.31
   6   0   7    3.64    0.37
   7   0   7    2.04    0.22
   8   0   7    3.02    0.27
  10  -1  -7    0.16    0.08
   9  -1  -7    0.13    0.08
   8  -1  -7    0.06    0.07
  -8   1   7    0.26    0.09
   7  -1  -7    0.41    0.11
  -7   1   7    0.58    0.11
   6  -1  -7   10.60    0.65
  -6   1   7   10.66    0.70
   5  -1  -7    2.13    0.20
  -5   1   7    2.08    0.20
   4  -1  -7    0.09    0.07
  -4   1   7    0.04    0.05
   3  -1  -7   45.65    2.37
  -3   1   7   41.05    2.57
  -2   1   7    1.95    0.19
   1  -1  -7    1.51    0.17
  -1   1   7    1.65    0.19
   0   1   7    6.88    0.48
   0   1   7    6.63    0.38
   1   1   7   17.35    0.98
   1   1   7   18.00    1.13
   2   1   7   25.98    1.48
   2   1   7   28.20    1.68
   3   1   7   43.59    2.60
   3   1   7   42.02    2.33
   4   1   7    2.47    0.20
   4   1   7    2.48    0.30
   5   1   7    6.53    0.43
   5   1   7    6.29    0.53
   6   1   7    0.49    0.16
   6   1   7    0.68    0.12
   7   1   7    2.34    0.22
  10  -2  -7    0.94    0.16
   9  -2  -7    1.88    0.22
   8  -2  -7    4.46    0.34
   7  -2  -7    0.04    0.06
  -7   2   7    0.05    0.05
   6  -2  -7    4.88    0.36
  -6   2   7    5.20    0.38
   5  -2  -7    3.72    0.29
  -5   2   7    3.67    0.30
   4  -2  -7   33.44    1.84
  -4   2   7   33.24    2.00
   3  -2  -7   12.32    0.73
  -3   2   7   12.18    0.79
   2  -2  -7    0.40    0.09
  -2   2   7    0.48    0.10
   1  -2  -7    6.17    0.40
  -1   2   7    5.75    0.44
   0  -2  -7   18.62    1.05
   0   2   7   17.80    1.16
   1   2   7    9.91    0.77
   1   2   7   12.69    0.66
   2   2   7   24.49    1.36
   3   2   7    0.92    0.19
   4   2   7    2.17    0.31
   4   2   7    2.63    0.22
   5   2   7    7.16    0.59
   5   2   7    7.22    0.48
   6   2   7   -0.01    0.09
   6   2   7    0.29    0.09
   7   2   7    5.60    0.42
   7   2   7    5.25    0.52
  10  -3  -7    0.67    0.14
   9  -3  -7    0.42    0.11
   8  -3  -7    0.23    0.10
   7  -3  -7    0.56    0.12
  -7   3   7    0.51    0.11
   6  -3  -7    5.64    0.42
  -6   3   7    6.57    0.45
   5  -3  -7    1.70    0.19
  -5   3   7    1.95    0.20
   4  -3  -7    0.78    0.12
  -4   3   7    0.58    0.12
   3  -3  -7    0.30    0.08
  -3   3   7    0.25    0.09
   2  -3  -7   -0.01    0.05
  -2   3   7    0.00    0.05
   1  -3  -7    0.21    0.08
  -1   3   7    0.10    0.07
   0  -3  -7   14.59    0.86
   0   3   7   14.91    0.98
   1   3   7   58.46    3.51
   2   3   7   18.26    1.21
   3   3   7    9.31    0.58
   4   3   7    0.93    0.14
   4   3   7    0.77    0.20
   5   3   7    4.53    0.35
   5   3   7    5.05    0.47
   6   3   7    0.18    0.13
   6   3   7    0.25    0.09
  10  -4  -7    0.29    0.11
   9  -4  -7    0.25    0.09
   8  -4  -7    0.06    0.10
   7  -4  -7    2.50    0.26
   6  -4  -7   16.99    0.93
  -6   4   7   13.75    0.97
  -5   4   7    7.78    0.55
   4  -4  -7    0.69    0.12
  -4   4   7    0.51    0.12
   3  -4  -7   17.29    1.01
  -3   4   7   17.90    1.13
   2  -4  -7   15.63    0.90
   1  -4  -7    0.67    0.11
  -1   4   7    0.68    0.15
   0  -4  -7   11.41    0.69
   0   4   7   12.12    0.83
   1   4   7    0.07    0.09
   2   4   7    3.13    0.37
   3   4   7    2.43    0.34
   4   4   7    2.49    0.36
   5   4   7    1.83    0.32
   6   4   7   -0.02    0.11
   9  -5  -7    0.11    0.09
   8  -5  -7    0.92    0.17
   8  -5  -7    0.92    0.17
   7  -5  -7    8.05    0.55
   6  -5  -7    0.66    0.15
  -6   5   7    0.84    0.15
   5  -5  -7    0.24    0.10
  -5   5   7    0.40    0.12
   4  -5  -7    0.25    0.09
  -4   5   7    0.25    0.10
   3  -5  -7    1.05    0.14
  -3   5   7    0.88    0.17
   2  -5  -7    1.08    0.14
  -2   5   7    1.05    0.18
   1  -5  -7    1.53    0.16
  -1   5   7    1.47    0.23
   0   5   7    0.05    0.08
   1   5   7    0.09    0.09
   2   5   7    2.22    0.33
   3   5   7    0.47    0.16
   4   5   7    2.63    0.40
   5   5   7   -0.04    0.11
   9  -6  -7   -0.04    0.11
   8  -6  -7    0.06    0.10
   7  -6  -7    0.13    0.11
   6  -6  -7    2.26    0.25
   5  -6  -7    0.48    0.12
   4  -6  -7    0.81    0.14
  -4   6   7    0.68    0.15
   3  -6  -7    3.06    0.25
  -3   6   7    2.31    0.30
   2  -6  -7    7.77    0.50
  -2   6   7    8.27    0.62
   1  -6  -7    3.02    0.24
  -1   6   7    3.03    0.35
   0   6   7    3.88    0.38
   1   6   7    0.53    0.18
   2   6   7    0.81    0.22
   3   6   7    0.11    0.14
   4   6   7    0.01    0.11
   8  -7  -7    0.68    0.17
   7  -7  -7    1.17    0.20
   6  -7  -7    0.17    0.12
   5  -7  -7    0.28    0.11
  -5   7   7    0.26    0.11
   4  -7  -7    0.13    0.08
  -4   7   7    0.11    0.08
   3  -7  -7    3.36    0.27
  -3   7   7    3.27    0.33
   2  -7  -7    0.24    0.09
  -2   7   7    0.18    0.10
  -1   7   7    0.51    0.15
   0   7   7    0.22    0.13
   1   7   7    0.20    0.10
   2   7   7    0.84    0.22
   3   7   7    0.64    0.20
   8  -8  -7    0.25    0.14
   7  -8  -7    0.08    0.12
   6  -8  -7    0.07    0.13
   5  -8  -7    0.15    0.10
   4  -8  -7    0.54    0.13
  -4   8   7    0.65    0.17
   3  -8  -7    0.46    0.11
  -3   8   7    0.29    0.12
  -2   8   7    0.74    0.19
  -1   8   7    0.12    0.10
   0   8   7    0.83    0.20
   1   8   7    0.49    0.17
   2   8   7    0.19    0.12
   6  -9  -7    0.02    0.11
   5  -9  -7    0.05    0.11
   4  -9  -7    0.22    0.11
   3  -9  -7    0.19    0.12
  -3   9   7    0.03    0.12
  -2   9   7    1.74    0.30
  -1   9   7    0.10    0.09
   0   9   7    1.09    0.25
  -2 -13   8    0.26    0.15
  -1 -13   8   -0.04    0.12
   0 -13   8    3.25    0.34
   1 -13   8    0.51    0.15
   2 -13   8    2.11    0.27
   3 -13   8    0.29    0.13
   4 -13   8   -0.05    0.09
  -3 -12   8    0.23    0.15
  -2 -12   8    0.04    0.12
  -1 -12   8    0.56    0.16
   0 -12   8    0.03    0.07
   0 -12   8    0.02    0.07
   0 -12   8    0.19    0.13
   1 -12   8    0.98    0.19
   2 -12   8    2.95    0.31
   3 -12   8   -0.04    0.09
   4 -12   8    0.19    0.11
   5 -12   8    0.54    0.14
   6 -12   8    0.71    0.15
  -5 -11   8    1.01    0.26
  -4 -11   8    0.03    0.13
  -3 -11   8    0.25    0.15
  -2 -11   8    0.76    0.21
  -1 -11   8    0.18    0.12
   0 -11   8    0.41    0.11
   0 -11   8    0.62    0.15
   1 -11   8    0.76    0.16
   2 -11   8    1.28    0.19
   3 -11   8    0.31    0.11
   4 -11   8    3.07    0.28
   5 -11   8   -0.02    0.09
   6 -11   8   -0.12    0.08
  -6 -10   8    0.06    0.12
  -5 -10   8    0.00    0.13
  -4 -10   8    1.22    0.27
  -3 -10   8    0.25    0.13
  -2 -10   8    0.78    0.19
  -1 -10   8    0.32    0.13
   0 -10   8    2.81    0.26
   0 -10   8    2.93    0.29
   1 -10   8    0.03    0.08
   1 -10   8    0.14    0.09
   2 -10   8    7.16    0.50
   3 -10   8    1.41    0.19
   4 -10   8    9.53    0.62
   5 -10   8    2.22    0.23
   6 -10   8    0.17    0.09
   7 -10   8    0.02    0.09
  -6  -9   8    0.20    0.13
  -5  -9   8    0.90    0.22
  -4  -9   8    0.02    0.09
  -3  -9   8    0.09    0.11
  -2  -9   8    0.34    0.16
  -1  -9   8    1.72    0.24
   0  -9   8    0.02    0.07
   0  -9   8   -0.06    0.07
   1  -9   8    2.31    0.24
   1  -9   8    2.32    0.24
   2  -9   8    6.99    0.48
   3  -9   8   -0.05    0.06
   4  -9   8    0.30    0.10
   5  -9   8    1.70    0.20
   6  -9   8    2.30    0.24
   7  -9   8    0.34    0.12
  -7  -8   8    0.07    0.10
  -6  -8   8    0.20    0.12
  -5  -8   8    0.17    0.11
  -4  -8   8    0.01    0.09
  -3  -8   8    4.76    0.44
  -2  -8   8    5.30    0.45
  -1  -8   8    0.18    0.09
   0  -8   8   13.09    0.99
   0  -8   8   18.13    0.94
   1  -8   8   11.33    0.71
   1  -8   8   11.37    0.75
   2  -8   8    0.06    0.07
   2  -8   8    0.17    0.08
   3  -8   8   -0.01    0.06
   4  -8   8    1.44    0.17
   5  -8   8    0.14    0.07
   6  -8   8    0.31    0.10
   7  -8   8    3.22    0.29
   8  -8   8    1.91    0.25
  -8  -7   8    0.15    0.18
  -7  -7   8    0.47    0.17
  -6  -7   8    0.87    0.20
  -5  -7   8    0.56    0.16
  -5  -7   8    0.55    0.16
  -4  -7   8    0.02    0.08
  -3  -7   8    0.48    0.13
  -2  -7   8    1.29    0.20
  -1  -7   8    1.01    0.17
   0  -7   8    4.34    0.34
   0  -7   8    4.12    0.31
   1  -7   8   18.42    1.25
   1  -7   8   26.16    1.38
   2  -7   8    1.05    0.14
   2  -7   8    1.04    0.14
   3  -7   8   19.73    1.13
   4  -7   8   13.56    0.80
   5  -7   8   -0.11    0.05
   6  -7   8   -0.14    0.06
   7  -7   8    0.95    0.17
   8  -7   8    2.95    0.32
  -8  -6   8   -0.05    0.09
  -7  -6   8    0.21    0.11
  -6  -6   8    1.22    0.23
  -5  -6   8    1.38    0.23
  -4  -6   8    1.34    0.22
  -3  -6   8    5.80    0.46
  -2  -6   8    0.87    0.17
  -1  -6   8   13.34    0.87
   0  -6   8    2.73    0.22
   1  -6   8   13.56    0.87
   1  -6   8   13.69    0.80
   2  -6   8    1.85    0.18
   2  -6   8    1.81    0.17
   3  -6   8    4.40    0.31
   3  -6   8    4.87    0.35
   4  -6   8   30.56    1.70
   5  -6   8    0.91    0.14
   6  -6   8    1.30    0.17
   7  -6   8    0.65    0.16
   8  -6   8    2.24    0.29
  -9  -5   8    1.02    0.21
  -8  -5   8    0.08    0.09
  -7  -5   8    1.00    0.21
  -6  -5   8    5.91    0.49
  -5  -5   8   11.98    0.84
  -4  -5   8   61.55    3.68
  -3  -5   8   14.93    0.99
  -2  -5   8    0.17    0.08
  -1  -5   8    3.43    0.28
  -1  -5   8    3.23    0.25
   0  -5   8   18.45    1.02
   0  -5   8   17.28    1.11
   1  -5   8    6.05    0.43
   1  -5   8    6.23    0.39
   2  -5   8   10.86    0.71
   2  -5   8   11.17    0.65
   3  -5   8    3.35    0.25
   3  -5   8    3.67    0.28
   4  -5   8    3.59    0.31
   4  -5   8    4.19    0.28
   5  -5   8    0.07    0.08
   6  -5   8    0.37    0.12
   7  -5   8   -0.08    0.11
   8  -5   8    1.01    0.22
  -9  -4   8    0.02    0.09
  -8  -4   8    2.04    0.29
  -7  -4   8    2.49    0.31
  -6  -4   8    4.55    0.40
  -5  -4   8    6.72    0.53
  -4  -4   8    1.73    0.24
  -3  -4   8   11.38    0.77
  -2  -4   8   11.56    0.76
  -1  -4   8    1.95    0.17
  -1  -4   8    1.92    0.19
   0  -4   8   16.68    0.92
   0  -4   8   15.74    1.01
   1  -4   8   26.38    1.60
   1  -4   8   26.54    1.46
   2  -4   8   70.61    4.78
   2  -4   8   93.05    4.40
   3  -4   8    0.14    0.06
   3  -4   8    0.25    0.09
   4  -4   8    0.04    0.06
   4  -4   8    0.21    0.08
   5  -4   8    2.04    0.21
   6  -4   8    1.53    0.21
   7  -4   8    1.98    0.26
   8  -4   8    2.85    0.31
  -9  -3   8    0.30    0.12
  -8  -3   8    0.05    0.09
  -7  -3   8    1.09    0.19
  -6  -3   8    1.64    0.24
  -5  -3   8    0.51    0.13
  -4  -3   8   10.89    0.74
  -3  -3   8    2.58    0.25
  -2  -3   8    1.01    0.15
  -1  -3   8   22.27    1.21
  -1  -3   8   21.25    1.33
   0  -3   8   96.14    5.60
   1  -3   8   12.30    0.77
   1  -3   8   11.68    0.68
   2  -3   8    2.15    0.21
   2  -3   8    1.77    0.16
   3  -3   8   -0.03    0.05
   3  -3   8    0.00    0.05
   4  -3   8    0.98    0.14
   4  -3   8    0.89    0.15
   5  -3   8    1.48    0.20
   5  -3   8    1.33    0.19
   6  -3   8    6.66    0.48
   7  -3   8    0.20    0.12
   8  -3   8    1.39    0.22
  -9  -2   8    1.14    0.20
  -8  -2   8    0.25    0.11
  -7  -2   8    4.12    0.36
  -6  -2   8    0.21    0.10
  -5  -2   8    4.67    0.38
  -4  -2   8    4.40    0.36
  -3  -2   8    0.09    0.06
  -2  -2   8    0.83    0.13
  -2  -2   8    1.01    0.10
  -1  -2   8    1.07    0.10
  -1  -2   8    1.00    0.14
   0  -2   8   31.56    1.71
   1  -2   8    7.49    0.46
   1  -2   8    8.45    0.54
   2  -2   8    0.13    0.07
   2  -2   8    0.10    0.07
   3  -2   8    8.39    0.52
   4  -2   8    1.09    0.18
   4  -2   8    1.19    0.16
   5  -2   8   10.16    0.69
   5  -2   8    8.94    0.61
   6  -2   8   12.48    0.78
   7  -2   8    0.35    0.12
   8  -2   8    0.81    0.15
   9   1  -8    0.12    0.10
  -9  -1   8    0.00    0.08
   8   1  -8    2.24    0.25
  -8  -1   8    1.62    0.23
   7   1  -8    0.60    0.14
  -7  -1   8    0.71    0.14
   6   1  -8    3.44    0.29
   5   1  -8    7.09    0.50
  -5  -1   8    7.58    0.53
   4   1  -8    3.02    0.26
  -4  -1   8    3.21    0.27
   3   1  -8    0.24    0.09
  -3  -1   8    0.35    0.09
  -2  -1   8    3.26    0.27
  -2  -1   8    3.61    0.22
  -1  -1   8    0.20    0.04
  -1  -1   8    0.24    0.07
   0  -1   8   13.09    0.72
   0  -1   8   12.82    0.84
   1  -1   8    0.45    0.11
   2  -1   8   10.61    0.72
   3  -1   8    4.88    0.35
   3  -1   8    4.87    0.39
   4  -1   8   -0.09    0.07
   4  -1   8    0.06    0.08
   5  -1   8    0.58    0.15
   5  -1   8    0.54    0.12
   6  -1   8    1.71    0.20
   7  -1   8    3.39    0.29
  10   0  -8    0.73    0.15
   9   0  -8    1.06    0.17
   8   0  -8    0.19    0.09
  -8   0   8    0.23    0.09
  -7   0   8   13.94    0.91
   6   0  -8    0.30    0.10
  -6   0   8    0.15    0.09
   5   0  -8   10.40    0.67
  -5   0   8   11.02    0.71
   4   0  -8    0.03    0.06
  -4   0   8    0.05    0.06
   3   0  -8   24.49    1.44
  -3   0   8   26.09    1.55
   2   0  -8    0.87    0.14
  -2   0   8    0.57    0.11
  -1   0   8    1.39    0.18
   0   0   8    1.92    0.15
   0   0   8    2.08    0.21
   1   0   8    0.51    0.09
   1   0   8    0.40    0.11
   2   0   8   41.70    2.56
   2   0   8   43.08    2.31
   3   0   8   49.21    2.74
   3   0   8   51.79    3.04
   4   0   8    5.56    0.38
   4   0   8    5.63    0.47
   5   0   8    0.13    0.09
   5   0   8    0.14    0.09
   5   0   8    0.21    0.07
   6   0   8    1.04    0.22
   6   0   8    1.10    0.15
   7   0   8    4.77    0.36
  10  -1  -8    0.04    0.09
   9  -1  -8    0.70    0.14
   8  -1  -8    0.78    0.15
  -8   1   8    0.80    0.14
   7  -1  -8    1.39    0.19
  -7   1   8    1.17    0.18
   6  -1  -8    1.16    0.18
  -6   1   8    1.36    0.18
   5  -1  -8   14.17    0.88
  -5   1   8   15.27    0.95
   4  -1  -8    6.28    0.45
  -4   1   8    7.15    0.48
   3  -1  -8    4.03    0.32
  -3   1   8    4.88    0.35
   2  -1  -8    4.23    0.33
  -2   1   8    4.92    0.36
   1  -1  -8    0.18    0.08
  -1   1   8    0.18    0.08
   0   1   8   10.87    0.74
   2   1   8    1.78    0.16
   2   1   8    2.05    0.25
   3   1   8    1.56    0.24
   4   1   8    0.57    0.10
   4   1   8    0.58    0.15
   5   1   8    6.10    0.40
   5   1   8    5.40    0.50
   6   1   8    0.39    0.15
   6   1   8    0.33    0.11
   7   1   8    3.66    0.32
  10  -2  -8    0.25    0.10
   9  -2  -8    1.53    0.21
   8  -2  -8    0.67    0.14
   7  -2  -8    0.22    0.09
  -7   2   8    0.10    0.07
   6  -2  -8    0.32    0.11
  -6   2   8    0.38    0.11
   5  -2  -8    0.51    0.12
  -5   2   8    0.49    0.12
   4  -2  -8    1.41    0.18
  -4   2   8    1.81    0.21
   3  -2  -8    1.66    0.19
  -3   2   8    1.56    0.20
  -2   2   8    7.28    0.52
   1  -2  -8    1.81    0.20
  -1   2   8    1.86    0.23
   0   2   8   27.11    1.69
   1   2   8   34.43    2.13
   2   2   8    0.26    0.11
   3   2   8    0.66    0.17
   4   2   8    1.93    0.30
   5   2   8    8.61    0.70
   6   2   8    0.86    0.23
  10  -3  -8    0.44    0.13
   9  -3  -8    0.50    0.12
   8  -3  -8    2.96    0.27
   7  -3  -8    8.06    0.63
  -7   3   8   11.22    0.69
  -7   3   8   11.22    0.69
   6  -3  -8   31.90    1.81
  -6   3   8   32.40    1.96
   5  -3  -8    3.86    0.31
  -5   3   8    3.80    0.32
   4  -3  -8    0.65    0.12
  -4   3   8    0.27    0.09
   3  -3  -8    4.07    0.31
  -3   3   8    4.48    0.36
   2  -3  -8   11.26    0.69
  -2   3   8   11.28    0.77
   1  -3  -8    0.16    0.08
  -1   3   8    0.13    0.08
   0  -3  -8   22.73    1.29
   0   3   8   22.43    1.45
   1   3   8    4.55    0.41
   2   3   8    2.09    0.29
   3   3   8    0.27    0.11
   4   3   8    2.54    0.36
   5   3   8    0.09    0.12
   9  -4  -8    0.20    0.10
   8  -4  -8    1.25    0.20
   7  -4  -8   14.55    0.90
   6  -4  -8    7.56    0.52
  -6   4   8    7.38    0.54
   5  -4  -8    0.68    0.13
  -5   4   8    0.73    0.15
   4  -4  -8    1.08    0.16
  -4   4   8    1.21    0.19
   3  -4  -8    0.85    0.14
  -3   4   8    1.23    0.20
   2  -4  -8    0.79    0.13
  -2   4   8    0.77    0.16
   1  -4  -8    1.07    0.16
  -1   4   8    1.17    0.21
   0  -4  -8    3.84    0.28
   0   4   8    2.90    0.36
   1   4   8    1.73    0.28
   2   4   8    2.63    0.36
   4   4   8    6.68    0.60
   5   4   8    0.07    0.11
   9  -5  -8    0.16    0.10
   8  -5  -8    0.20    0.11
   7  -5  -8    7.41    0.52
   6  -5  -8    0.13    0.10
  -6   5   8    0.15    0.09
   5  -5  -8    2.01    0.23
  -5   5   8    2.30    0.27
   4  -5  -8    2.40    0.22
  -4   5   8    2.31    0.28
   3  -5  -8    1.28    0.17
  -3   5   8    1.42    0.23
   2  -5  -8    3.58    0.28
  -2   5   8    3.49    0.33
   1  -5  -8    7.01    0.44
  -1   5   8    6.05    0.53
   0   5   8    1.75    0.28
   1   5   8    0.60    0.17
   2   5   8    0.09    0.10
   3   5   8    0.04    0.11
   4   5   8    0.03    0.12
   8  -6  -8    0.62    0.17
   7  -6  -8    1.25    0.20
   6  -6  -8    1.44    0.21
   5  -6  -8    0.54    0.14
  -5   6   8    0.52    0.16
   4  -6  -8    0.33    0.10
  -4   6   8    0.15    0.09
   3  -6  -8    0.72    0.14
  -3   6   8    0.79    0.17
   2  -6  -8    1.42    0.17
  -2   6   8    1.49    0.25
  -1   6   8    0.85    0.21
   0   6   8    2.61    0.36
   1   6   8    2.68    0.38
   2   6   8    1.15    0.26
   3   6   8    3.45    0.48
   8  -7  -8    0.29    0.16
   7  -7  -8    0.25    0.17
   6  -7  -8    0.73    0.20
   5  -7  -8    0.18    0.11
  -5   7   8    0.16    0.10
   4  -7  -8    3.53    0.30
  -4   7   8    3.64    0.36
   3  -7  -8    0.42    0.11
  -3   7   8    0.38    0.13
   2  -7  -8    0.51    0.11
  -2   7   8    0.35    0.14
  -1   7   8    1.81    0.30
   0   7   8    1.37    0.26
   1   7   8   -0.11    0.08
   2   7   8    0.93    0.24
   7  -8  -8    2.80    0.32
   7  -8  -8    2.79    0.32
   6  -8  -8    0.06    0.13
   5  -8  -8    0.09    0.14
  -4   8   8    0.39    0.13
   3  -8  -8    0.63    0.13
  -3   8   8    0.52    0.15
  -2   8   8    1.13    0.22
   0   8   8    0.60    0.20
   4  -9  -8    2.74    0.29
  -3   9   8    0.42    0.16
  -1 -13   9    0.13    0.09
  -1 -13   9    0.24    0.14
   0 -13   9    0.41    0.14
   1 -13   9    0.15    0.10
   2 -13   9    0.78    0.17
   3 -13   9    0.69    0.16
  -3 -12   9    0.06    0.13
  -2 -12   9    0.40    0.17
  -1 -12   9    0.05    0.08
  -1 -12   9    0.17    0.13
  -1 -12   9    0.17    0.13
   0 -12   9    0.59    0.14
   1 -12   9    0.05    0.09
   2 -12   9    0.27    0.11
   3 -12   9    0.46    0.13
   4 -12   9    0.95    0.17
   5 -12   9    0.01    0.08
  -4 -11   9    0.13    0.13
  -3 -11   9    0.88    0.26
  -2 -11   9    0.18    0.13
  -1 -11   9    0.04    0.10
   0 -11   9    0.13    0.10
   0 -11   9    0.05    0.08
   1 -11   9    2.85    0.29
   2 -11   9   -0.02    0.08
   3 -11   9    0.00    0.08
   4 -11   9    1.33    0.19
   5 -11   9    0.70    0.16
   6 -11   9    0.12    0.09
  -5 -10   9    0.27    0.18
  -4 -10   9   -0.07    0.15
  -3 -10   9    0.11    0.11
  -2 -10   9    0.32    0.14
  -1 -10   9    0.13    0.11
   0 -10   9    1.25    0.19
   0 -10   9    1.52    0.23
   1 -10   9    1.68    0.22
   1 -10   9    1.81    0.23
   2 -10   9    1.26    0.18
   3 -10   9    2.60    0.27
   4 -10   9    1.75    0.21
   5 -10   9    1.63    0.21
   6 -10   9    3.42    0.30
  -6  -9   9   -0.11    0.14
  -5  -9   9    0.13    0.13
  -4  -9   9    0.35    0.14
  -3  -9   9    0.83    0.20
  -2  -9   9    0.01    0.09
  -1  -9   9    1.69    0.24
   0  -9   9    0.77    0.15
   0  -9   9    0.80    0.14
   1  -9   9    2.25    0.24
   2  -9   9    2.23    0.23
   3  -9   9    0.15    0.08
   4  -9   9    0.21    0.09
   5  -9   9    0.56    0.12
   6  -9   9    1.15    0.17
   7  -9   9    1.79    0.23
  -7  -8   9    1.00    0.24
  -6  -8   9   -0.08    0.09
  -5  -8   9    0.33    0.15
  -4  -8   9    0.48    0.16
  -3  -8   9   -0.04    0.08
  -2  -8   9    0.03    0.07
  -1  -8   9    0.05    0.06
  -1  -8   9    0.29    0.11
   0  -8   9    1.60    0.20
   0  -8   9    1.75    0.22
   1  -8   9   12.38    0.76
   1  -8   9   12.02    0.80
   2  -8   9   10.85    0.71
   2  -8   9   10.61    0.67
   3  -8   9   18.40    1.08
   4  -8   9    0.46    0.10
   5  -8   9    0.39    0.11
   6  -8   9    0.96    0.15
   7  -8   9    1.92    0.23
  -8  -7   9    0.54    0.18
  -7  -7   9    0.25    0.17
  -5  -7   9    0.37    0.13
  -4  -7   9   -0.06    0.07
  -3  -7   9    3.39    0.33
  -2  -7   9    1.83    0.25
  -1  -7   9    0.44    0.11
  -1  -7   9    0.26    0.08
   0  -7   9    0.22    0.09
   0  -7   9    0.29    0.09
   1  -7   9   14.81    0.90
   1  -7   9   15.78    0.98
   2  -7   9    6.44    0.42
   2  -7   9    6.09    0.44
   4  -7   9    4.97    0.35
   5  -7   9   -0.03    0.07
   6  -7   9    1.85    0.21
   7  -7   9    1.05    0.19
  -8  -6   9    0.06    0.09
  -7  -6   9    0.20    0.10
  -6  -6   9    0.22    0.10
  -5  -6   9    0.52    0.14
  -4  -6   9   10.77    0.77
  -3  -6   9    5.48    0.45
  -2  -6   9    3.62    0.33
  -1  -6   9    0.10    0.08
  -1  -6   9    0.24    0.09
   0  -6   9    9.59    0.63
   0  -6   9    8.78    0.57
   1  -6   9    3.51    0.29
   1  -6   9    3.35    0.26
   2  -6   9    0.24    0.08
   2  -6   9    0.25    0.09
   3  -6   9    1.78    0.21
   3  -6   9    2.25    0.19
   4  -6   9    0.01    0.07
   5  -6   9    4.38    0.32
   6  -6   9    1.16    0.17
   7  -6   9    2.50    0.28
  -9  -5   9    0.03    0.09
  -8  -5   9   -0.12    0.07
  -7  -5   9   -0.05    0.07
  -6  -5   9    0.13    0.09
  -5  -5   9    2.98    0.34
  -4  -5   9    3.91    0.36
  -3  -5   9    3.68    0.33
  -2  -5   9    0.04    0.07
  -1  -5   9    0.70    0.13
  -1  -5   9    0.49    0.10
   0  -5   9   22.82    1.28
   0  -5   9   22.87    1.41
   1  -5   9    3.71    0.29
   1  -5   9    3.57    0.26
   2  -5   9    5.94    0.42
   2  -5   9    5.75    0.37
   3  -5   9    4.83    0.36
   3  -5   9    4.60    0.32
   4  -5   9    2.60    0.22
   5  -5   9    1.59    0.18
   6  -5   9    3.38    0.30
   7  -5   9    5.17    0.42
  -9  -4   9    0.07    0.09
  -8  -4   9    0.18    0.11
  -7  -4   9    0.44    0.13
  -6  -4   9    4.14    0.38
  -5  -4   9    1.57    0.23
  -4  -4   9    6.80    0.52
  -2  -4   9    2.19    0.22
  -1  -4   9    0.46    0.09
  -1  -4   9    0.64    0.12
   0  -4   9    6.26    0.46
   0  -4   9    6.89    0.41
   1  -4   9    6.19    0.43
   1  -4   9    5.50    0.36
   2  -4   9    1.35    0.14
   2  -4   9    1.55    0.19
   3  -4   9   10.78    0.73
   3  -4   9   11.06    0.65
   4  -4   9   10.96    0.74
   5  -4   9    0.74    0.15
   6  -4   9    0.26    0.14
   7  -4   9    0.35    0.15
  -9  -3   9   -0.01    0.08
  -8  -3   9    0.02    0.07
  -7  -3   9    0.63    0.16
  -6  -3   9    4.56    0.40
  -5  -3   9    7.62    0.57
  -4  -3   9   -0.08    0.08
  -3  -3   9   -0.08    0.05
  -2  -3   9    9.66    0.59
  -2  -3   9   10.59    0.68
  -1  -3   9    3.13    0.27
  -1  -3   9    3.30    0.23
   0  -3   9   23.78    1.49
   0  -3   9   24.78    1.34
   1  -3   9    0.06    0.04
   1  -3   9   -0.01    0.07
   2  -3   9    0.19    0.06
   2  -3   9    0.13    0.08
   3  -3   9    1.52    0.20
   3  -3   9    0.95    0.13
   4  -3   9    0.72    0.14
   4  -3   9    0.88    0.16
   5  -3   9   -0.03    0.11
   6  -3   9    3.54    0.32
   7  -3   9    1.87    0.24
  -9  -2   9    0.40    0.12
  -8  -2   9    0.49    0.14
  -7  -2   9    0.66    0.14
  -6  -2   9    1.19    0.20
  -5  -2   9    1.18    0.18
  -4  -2   9    3.87    0.33
  -3  -2   9   -0.02    0.05
  -2  -2   9    0.07    0.05
  -2  -2   9    0.23    0.08
  -1  -2   9    0.79    0.09
  -1  -2   9    0.79    0.14
   0  -2   9   32.74    1.96
   0  -2   9   32.03    1.75
   1  -2   9   62.53    3.77
   1  -2   9   64.86    3.43
   2  -2   9    0.33    0.10
   2  -2   9    0.09    0.07
   3  -2   9   22.17    1.27
   3  -2   9   23.04    1.43
   4  -2   9    1.08    0.18
   4  -2   9    0.77    0.15
   5  -2   9    0.14    0.11
   5  -2   9    0.09    0.11
   6  -2   9    2.58    0.26
   7  -2   9    0.90    0.17
   9   1  -9    0.20    0.10
  -9  -1   9   -0.08    0.06
   8   1  -9    1.64    0.23
  -8  -1   9    1.60    0.22
   7   1  -9    0.16    0.10
  -7  -1   9    0.27    0.10
   6   1  -9    0.60    0.15
  -6  -1   9    0.58    0.14
   5   1  -9    0.91    0.17
  -5  -1   9    0.98    0.17
   4   1  -9   21.08    1.28
  -4  -1   9   22.40    1.36
  -3  -1   9    0.14    0.07
  -2  -1   9    6.57    0.48
  -1  -1   9    8.42    0.58
   0  -1   9    6.38    0.47
   1  -1   9    5.39    0.34
   1  -1   9    5.08    0.41
   2  -1   9    8.70    0.54
   2  -1   9    9.31    0.65
   3  -1   9    0.02    0.08
   3  -1   9    0.04    0.07
   4  -1   9    0.70    0.16
   4  -1   9    0.82    0.14
   5  -1   9    5.07    0.38
   5  -1   9    5.61    0.47
   6  -1   9    0.73    0.13
   7  -1   9    0.84    0.14
   9   0  -9    0.05    0.08
   8   0  -9    0.04    0.12
  -8   0   9    0.25    0.09
   7   0  -9    1.93    0.24
  -7   0   9    1.50    0.21
  -6   0   9    0.68    0.14
   5   0  -9   -0.05    0.08
  -5   0   9    0.12    0.08
   4   0  -9    1.94    0.23
  -4   0   9    2.15    0.22
   3   0  -9    0.36    0.11
  -3   0   9    0.49    0.12
  -2   0   9   20.01    1.26
  -1   0   9   20.09    1.26
   0   0   9   11.06    0.75
   1   0   9   10.09    0.71
   2   0   9   10.22    0.73
   3   0   9    0.46    0.08
   3   0   9    0.76    0.17
   4   0   9    2.37    0.32
   4   0   9    2.53    0.21
   5   0   9    9.42    0.60
   5   0   9    9.54    0.73
   6   0   9    2.50    0.22
   9  -1  -9    0.20    0.10
   8  -1  -9    0.07    0.08
  -8   1   9    0.16    0.08
   7  -1  -9    2.82    0.27
  -7   1   9    3.08    0.27
   6  -1  -9    4.01    0.34
  -6   1   9    4.34    0.35
   5  -1  -9    1.56    0.21
  -5   1   9    1.91    0.22
   4  -1  -9    0.16    0.08
  -4   1   9    0.23    0.09
   3  -1  -9    1.21    0.17
  -3   1   9    1.23    0.18
   2  -1  -9    2.35    0.24
  -2   1   9    2.18    0.25
  -1   1   9    3.63    0.32
   0   1   9   21.12    1.35
   1   1   9   11.00    0.78
   2   1   9    0.44    0.13
   3   1   9    0.82    0.19
   4   1   9    2.05    0.31
   5   1   9    4.39    0.44
   6   1   9    0.60    0.19
   9  -2  -9    0.31    0.11
   8  -2  -9    0.13    0.10
   7  -2  -9    7.63    0.53
  -7   2   9    7.38    0.54
   6  -2  -9    0.59    0.16
  -6   2   9    0.50    0.12
   5  -2  -9    0.84    0.16
  -5   2   9    0.85    0.17
   4  -2  -9    1.09    0.16
  -4   2   9    0.76    0.15
   3  -2  -9    0.36    0.10
  -3   2   9    0.46    0.12
   2  -2  -9    0.06    0.08
  -2   2   9    0.07    0.07
   1  -2  -9    0.09    0.09
  -1   2   9    0.39    0.12
   0   2   9    0.99    0.19
   1   2   9    1.09    0.20
   2   2   9    5.55    0.48
   3   2   9    4.21    0.41
   4   2   9    0.09    0.12
   5   2   9    0.61    0.20
   9  -3  -9    0.97    0.18
   8  -3  -9    0.57    0.14
   7  -3  -9    0.76    0.16
  -7   3   9    0.80    0.16
   6  -3  -9    0.85    0.17
  -6   3   9    1.12    0.18
   5  -3  -9    2.01    0.23
  -5   3   9    2.19    0.25
   4  -3  -9    0.13    0.08
  -4   3   9    0.10    0.07
   3  -3  -9    0.19    0.08
  -3   3   9    0.21    0.09
   2  -3  -9    0.27    0.10
  -2   3   9    0.21    0.09
   1  -3  -9    7.35    0.49
  -1   3   9    6.98    0.55
   0   3   9   -0.03    0.07
   1   3   9    0.80    0.20
   2   3   9    3.47    0.41
   3   3   9    0.46    0.18
   4   3   9    4.22    0.50
   5   3   9    0.18    0.13
   9  -4  -9    0.47    0.13
   8  -4  -9    0.44    0.14
   7  -4  -9    2.09    0.26
   6  -4  -9    2.03    0.25
  -6   4   9    2.02    0.25
   5  -4  -9   -0.07    0.06
  -5   4   9    0.10    0.08
   4  -4  -9   -0.01    0.08
  -4   4   9    0.03    0.06
   3  -4  -9    3.88    0.31
  -3   4   9    4.07    0.37
   2  -4  -9    0.46    0.12
  -2   4   9    0.23    0.10
   1  -4  -9    3.25    0.28
  -1   4   9    3.51    0.34
   0   4   9    0.00    0.07
   1   4   9    0.19    0.11
   2   4   9    1.72    0.31
   3   4   9    1.07    0.27
   4   4   9    2.58    0.40
   8  -5  -9    0.11    0.11
   7  -5  -9    0.66    0.16
   6  -5  -9    0.03    0.11
  -6   5   9    0.08    0.08
   5  -5  -9    0.05    0.08
  -5   5   9    0.24    0.10
   4  -5  -9    1.14    0.17
  -4   5   9    1.00    0.19
   3  -5  -9    1.32    0.18
  -3   5   9    1.61    0.25
   2  -5  -9    0.34    0.10
  -2   5   9    0.35    0.12
  -1   5   9    1.06    0.21
   0   5   9    0.67    0.18
   1   5   9    0.51    0.17
   2   5   9    0.44    0.18
   3   5   9    1.22    0.28
   8  -6  -9    0.36    0.14
   7  -6  -9    0.52    0.16
   6  -6  -9    0.11    0.11
   5  -6  -9    0.20    0.11
  -5   6   9    0.11    0.10
   4  -6  -9    4.24    0.34
  -4   6   9    4.02    0.39
   3  -6  -9    0.28    0.10
  -3   6   9    0.14    0.09
   2  -6  -9    0.25    0.10
  -2   6   9    0.05    0.09
  -1   6   9    3.89    0.40
   0   6   9    0.19    0.11
   1   6   9    1.24    0.27
   2   6   9    0.16    0.13
   7  -7  -9    0.27    0.14
   6  -7  -9    1.50    0.23
   5  -7  -9    0.68    0.16
  -5   7   9    0.66    0.17
   4  -7  -9    0.37    0.12
  -4   7   9    0.31    0.11
   3  -7  -9    0.19    0.10
  -3   7   9    0.21    0.11
  -2   7   9    0.63    0.18
  -1   7   9    1.50    0.29
   0   7   9    0.12    0.12
   4  -8  -9    0.27    0.12
  -4   8   9    0.29    0.12
  -3   8   9    0.15    0.10
  -2   8   9    0.19    0.13
   0 -13  10    0.64    0.16
   1 -13  10    0.11    0.10
   2 -13  10    1.40    0.22
  -3 -12  10    0.12    0.17
  -2 -12  10   -0.01    0.11
  -1 -12  10    0.53    0.12
  -1 -12  10    0.25    0.15
   0 -12  10   -0.01    0.08
   1 -12  10    0.04    0.08
   2 -12  10    0.55    0.13
   3 -12  10    0.42    0.13
   4 -12  10    0.08    0.09
  -4 -11  10    0.97    0.24
  -3 -11  10    1.27    0.26
  -2 -11  10    0.41    0.15
  -1 -11  10    0.09    0.12
  -1 -11  10    0.16    0.09
   0 -11  10    0.62    0.14
   0 -11  10    0.45    0.14
   1 -11  10    0.00    0.08
   2 -11  10   -0.03    0.07
   3 -11  10    4.26    0.35
   4 -11  10    0.69    0.14
   5 -11  10   -0.25    0.10
  -5 -10  10    0.38    0.20
  -4 -10  10    0.09    0.12
  -3 -10  10    0.09    0.12
  -2 -10  10   -0.03    0.11
  -1 -10  10    0.35    0.11
  -1 -10  10    0.40    0.13
   0 -10  10    4.75    0.39
   0 -10  10    4.14    0.35
   1 -10  10    3.84    0.33
   2 -10  10    6.02    0.44
   3 -10  10    1.97    0.23
   4 -10  10    0.21    0.09
   5 -10  10   -0.06    0.07
   6 -10  10    0.33    0.12
  -6  -9  10    0.08    0.12
  -5  -9  10    0.24    0.14
  -4  -9  10   -0.10    0.10
  -3  -9  10    0.16    0.11
  -2  -9  10    0.79    0.18
  -1  -9  10   -0.04    0.07
  -1  -9  10   -0.07    0.07
   0  -9  10    3.89    0.35
   0  -9  10    3.92    0.32
   1  -9  10    0.57    0.13
   1  -9  10    0.38    0.12
   2  -9  10    9.27    0.61
   3  -9  10    2.64    0.24
   4  -9  10    0.37    0.10
   5  -9  10    0.12    0.08
   6  -9  10    0.17    0.10
  -7  -8  10    0.22    0.12
  -6  -8  10    1.18    0.23
  -5  -8  10    1.58    0.27
  -4  -8  10    3.05    0.37
  -3  -8  10    2.25    0.31
  -2  -8  10    0.70    0.16
  -1  -8  10    1.99    0.22
  -1  -8  10    1.66    0.24
   0  -8  10    3.43    0.29
   1  -8  10    2.53    0.24
   1  -8  10    2.91    0.26
   2  -8  10    9.02    0.57
   2  -8  10    8.51    0.60
   3  -8  10    0.68    0.13
   4  -8  10    1.67    0.19
   5  -8  10    0.97    0.16
   6  -8  10    3.23    0.28
  -7  -7  10    0.51    0.17
  -6  -7  10    0.65    0.17
  -5  -7  10    1.58    0.25
  -4  -7  10    2.64    0.34
  -3  -7  10   -0.04    0.07
  -2  -7  10    0.87    0.17
  -1  -7  10    0.85    0.15
  -1  -7  10    0.88    0.14
   0  -7  10    0.04    0.08
   0  -7  10    0.15    0.08
   1  -7  10    3.05    0.28
   1  -7  10    3.49    0.26
   2  -7  10    0.41    0.12
   2  -7  10    0.35    0.10
   3  -7  10    8.35    0.53
   4  -7  10    0.56    0.12
   5  -7  10    0.05    0.07
   7  -7  10    1.46    0.23
  -8  -6  10    0.04    0.10
  -7  -6  10    0.51    0.16
  -6  -6  10    0.19    0.12
  -5  -6  10    0.10    0.09
  -4  -6  10    2.59    0.31
  -3  -6  10   -0.04    0.08
  -2  -6  10    0.37    0.10
  -2  -6  10    0.44    0.09
  -1  -6  10    6.80    0.44
  -1  -6  10    6.55    0.50
   0  -6  10    1.57    0.16
   0  -6  10    1.21    0.18
   1  -6  10    0.12    0.07
   1  -6  10    0.14    0.09
   2  -6  10   23.13    1.30
   2  -6  10   23.13    1.43
   3  -6  10    4.83    0.36
   3  -6  10    3.83    0.30
   4  -6  10    2.01    0.19
   5  -6  10    0.31    0.10
   6  -6  10    1.79    0.22
   7  -6  10    2.70    0.31
  -8  -5  10    0.38    0.13
  -7  -5  10    3.56    0.36
  -6  -5  10    0.13    0.09
  -5  -5  10    2.09    0.28
  -4  -5  10    1.04    0.19
  -3  -5  10    0.12    0.09
  -2  -5  10    4.84    0.44
  -2  -5  10    6.77    0.40
  -1  -5  10    5.68    0.38
  -1  -5  10    5.65    0.43
   0  -5  10    0.21    0.08
   0  -5  10    0.17    0.06
   1  -5  10   29.55    1.66
   1  -5  10   30.42    1.83
   2  -5  10    3.04    0.24
   2  -5  10    3.41    0.29
   3  -5  10    1.71    0.17
   3  -5  10    2.03    0.23
   4  -5  10    1.62    0.17
   5  -5  10   -0.26    0.11
   6  -5  10    1.90    0.24
   7  -5  10    0.10    0.15
  -9  -4  10   -0.14    0.08
  -8  -4  10    2.09    0.29
  -7  -4  10    0.11    0.09
  -6  -4  10    0.07    0.08
  -5  -4  10    0.08    0.09
  -4  -4  10    0.22    0.13
  -3  -4  10    3.12    0.29
  -2  -4  10    1.23    0.19
  -2  -4  10    1.39    0.15
  -1  -4  10    1.11    0.17
  -1  -4  10    1.51    0.14
   0  -4  10    1.35    0.19
   1  -4  10   11.79    0.68
   1  -4  10   11.83    0.68
   2  -4  10   14.47    0.93
   2  -4  10   13.87    0.81
   3  -4  10    0.13    0.07
   3  -4  10    0.09    0.08
   4  -4  10    2.70    0.27
   4  -4  10    2.38    0.24
   5  -4  10   -0.04    0.10
   6  -4  10    2.38    0.28
   7  -4  10    4.45    0.39
  -9  -3  10    0.10    0.08
  -8  -3  10    0.40    0.13
  -6  -3  10    0.11    0.12
  -5  -3  10    0.57    0.13
  -4  -3  10    3.31    0.31
  -3  -3  10    0.14    0.08
  -2  -3  10    0.30    0.09
  -1  -3  10   13.24    0.74
  -1  -3  10   12.40    0.84
   0  -3  10    7.36    0.44
   1  -3  10   10.19    0.66
   1  -3  10    8.91    0.55
   2  -3  10    0.83    0.11
   2  -3  10    0.82    0.16
   3  -3  10   12.83    0.88
   3  -3  10   13.23    0.77
   4  -3  10    2.12    0.22
   4  -3  10    1.96    0.26
   5  -3  10    2.80    0.28
   6  -3  10    6.45    0.47
  -9  -2  10    0.20    0.10
  -8  -2  10    0.69    0.15
  -7  -2  10    0.07    0.08
  -6  -2  10    1.68    0.23
  -5  -2  10    2.67    0.27
  -4  -2  10    9.33    0.65
  -3  -2  10    0.06    0.07
  -2  -2  10    1.82    0.22
  -1  -2  10    7.22    0.52
   0  -2  10    5.25    0.41
   1  -2  10    9.09    0.64
   2  -2  10    0.70    0.15
   2  -2  10    0.72    0.11
   3  -2  10    0.37    0.11
   3  -2  10    0.43    0.13
   3  -2  10    0.44    0.13
   4  -2  10    2.33    0.29
   4  -2  10    2.02    0.22
   5  -2  10    0.75    0.15
   6  -2  10    2.45    0.26
  -9  -1  10    0.61    0.14
   8   1 -10    0.14    0.09
  -8  -1  10    0.20    0.10
   7   1 -10    2.88    0.31
  -7  -1  10    2.34    0.28
   6   1 -10    4.43    0.37
  -6  -1  10    4.08    0.36
  -5  -1  10    1.10    0.17
  -4  -1  10    1.49    0.21
  -3  -1  10    1.32    0.20
  -2  -1  10    0.67    0.13
  -1  -1  10    0.93    0.17
   0  -1  10   11.55    0.78
   1  -1  10   16.44    1.08
   2  -1  10   14.27    0.97
   3  -1  10    0.84    0.18
   4  -1  10    1.55    0.26
   5  -1  10    2.41    0.34
   9   0 -10    0.17    0.11
   8   0 -10    0.69    0.16
  -8   0  10    0.56    0.14
   7   0 -10    3.40    0.34
  -7   0  10    2.91    0.29
   6   0 -10    0.04    0.09
  -6   0  10    0.13    0.08
   5   0 -10    3.56    0.31
  -5   0  10    3.40    0.30
   4   0 -10    0.21    0.10
  -4   0  10    0.17    0.09
  -3   0  10    0.03    0.06
  -2   0  10    2.74    0.26
  -1   0  10    3.61    0.32
   0   0  10   93.02    5.48
   1   0  10    2.35    0.29
   2   0  10    0.68    0.16
   3   0  10    0.84    0.19
   4   0  10    0.07    0.11
   5   0  10    0.72    0.20
   9  -1 -10    0.00    0.14
   8  -1 -10    0.83    0.17
  -8   1  10    1.00    0.18
   7  -1 -10    7.16    0.53
  -7   1  10    7.56    0.55
   6  -1 -10    0.96    0.18
  -6   1  10    1.29    0.19
   5  -1 -10    0.00    0.12
  -5   1  10    0.14    0.08
   4  -1 -10    0.05    0.08
  -4   1  10    0.14    0.09
   3  -1 -10    0.00    0.07
  -3   1  10    0.11    0.09
  -2   1  10    0.36    0.12
  -1   1  10    0.23    0.11
   0   1  10    8.07    0.61
   1   1  10    1.36    0.22
   2   1  10    1.89    0.28
   3   1  10    0.69    0.18
   4   1  10    3.08    0.40
   5   1  10    0.39    0.16
   9  -2 -10    0.74    0.17
   8  -2 -10    1.34    0.22
  -8   2  10    1.35    0.21
   7  -2 -10    6.89    0.50
  -7   2  10    6.38    0.50
   6  -2 -10    0.45    0.14
   5  -2 -10   -0.03    0.08
  -5   2  10    0.23    0.10
   4  -2 -10    0.26    0.10
  -4   2  10    0.35    0.11
   3  -2 -10    9.42    0.62
  -3   2  10    9.13    0.66
   2  -2 -10    0.32    0.13
  -2   2  10    0.19    0.09
  -1   2  10   36.97    2.29
   0   2  10    2.19    0.30
   1   2  10    0.33    0.12
   2   2  10    1.39    0.27
   3   2  10    0.05    0.10
   4   2  10    5.13    0.50
   8  -3 -10    4.18    0.37
   7  -3 -10    1.02    0.19
  -7   3  10    0.88    0.17
   6  -3 -10    0.79    0.17
  -6   3  10    0.64    0.15
   5  -3 -10    1.18    0.20
  -5   3  10    1.24    0.20
   4  -3 -10    0.17    0.10
  -4   3  10    0.20    0.09
   3  -3 -10    8.61    0.58
   3  -3 -10    8.60    0.58
  -3   3  10    8.56    0.64
   2  -3 -10    6.18    0.45
  -2   3  10    6.24    0.51
  -1   3  10    0.04    0.07
   0   3  10    3.03    0.36
   1   3  10    2.89    0.38
   2   3  10    0.23    0.13
   3   3  10    5.39    0.53
   4   3  10    1.74    0.34
   8  -4 -10    0.14    0.12
   7  -4 -10    0.03    0.12
   6  -4 -10    0.61    0.16
  -6   4  10    0.54    0.14
   5  -4 -10    1.28    0.20
  -5   4  10    0.90    0.18
   4  -4 -10    0.30    0.12
  -4   4  10    0.58    0.14
   3  -4 -10    0.79    0.16
  -3   4  10    0.71    0.17
   2  -4 -10    0.51    0.13
   1  -4 -10    2.23    0.26
  -1   4  10    2.19    0.31
   0   4  10   -0.01    0.07
   1   4  10    0.75    0.21
   2   4  10    7.56    0.66
   3   4  10   -0.03    0.14
   7  -5 -10    0.21    0.13
   6  -5 -10    0.38    0.14
  -6   5  10    0.29    0.11
   5  -5 -10    1.25    0.21
  -5   5  10    1.02    0.20
   4  -5 -10    0.80    0.17
  -4   5  10    1.23    0.21
   3  -5 -10    0.26    0.11
  -3   5  10    0.17    0.11
   2  -5 -10    0.27    0.13
  -2   5  10    0.19    0.10
  -1   5  10    2.43    0.35
   0   5  10    1.01    0.23
   1   5  10    0.05    0.13
   2   5  10    0.07    0.12
   6  -6 -10    0.02    0.10
   5  -6 -10   -0.06    0.10
  -5   6  10   -0.01    0.08
   4  -6 -10    0.03    0.10
  -4   6  10    0.08    0.08
   3  -6 -10    0.17    0.11
  -3   6  10    0.00    0.08
  -2   6  10    0.26    0.12
  -1   6  10    0.10    0.11
   0   6  10    0.64    0.18
   4  -7 -10    0.65    0.16
  -4   7  10    0.59    0.17
  -3   7  10    0.35    0.14
  -2   7  10    0.10    0.11
  -2 -12  11    0.43    0.12
  -2 -12  11    0.93    0.21
  -1 -12  11    0.12    0.10
  -1 -12  11    0.07    0.11
   0 -12  11    0.01    0.08
   1 -12  11    0.11    0.10
   2 -12  11    0.77    0.16
   3 -12  11    0.21    0.11
  -3 -11  11    0.31    0.15
  -2 -11  11    0.74    0.14
  -2 -11  11    0.50    0.16
  -1 -11  11   -0.08    0.09
  -1 -11  11    0.08    0.08
   0 -11  11    0.39    0.13
   0 -11  11    0.34    0.11
   1 -11  11    0.37    0.11
   2 -11  11    0.27    0.10
   3 -11  11   -0.08    0.08
   4 -11  11    0.30    0.11
  -5 -10  11    0.10    0.11
  -4 -10  11    0.05    0.12
  -3 -10  11    0.11    0.12
  -2 -10  11    0.92    0.20
  -2 -10  11    1.02    0.17
  -1 -10  11    0.09    0.08
  -1 -10  11   -0.01    0.10
   0 -10  11    1.01    0.19
   0 -10  11    0.88    0.16
   1 -10  11    0.82    0.15
   2 -10  11    3.03    0.28
   3 -10  11    3.53    0.30
   4 -10  11    0.57    0.13
   5 -10  11    0.05    0.09
  -5  -9  11    0.03    0.12
  -4  -9  11    0.28    0.13
  -3  -9  11   -0.09    0.09
  -2  -9  11    1.57    0.25
  -2  -9  11    1.04    0.17
  -1  -9  11    0.35    0.10
  -1  -9  11    0.33    0.12
   0  -9  11    0.51    0.14
   0  -9  11    0.67    0.14
   1  -9  11    0.38    0.11
   1  -9  11    0.16    0.10
   2  -9  11    0.89    0.15
   3  -9  11    0.94    0.15
   4  -9  11    0.65    0.13
   5  -9  11   -0.01    0.08
  -6  -8  11    0.53    0.17
  -5  -8  11    5.67    0.52
  -4  -8  11    0.07    0.12
  -3  -8  11    0.78    0.20
  -2  -8  11    0.26    0.09
  -2  -8  11    0.07    0.10
  -1  -8  11    0.48    0.16
  -1  -8  11    0.59    0.12
   0  -8  11    0.40    0.11
   0  -8  11    0.65    0.13
   1  -8  11   -0.11    0.07
   1  -8  11   -0.03    0.06
   2  -8  11    0.56    0.12
   3  -8  11    2.28    0.23
   4  -8  11    0.35    0.10
   5  -8  11    1.42    0.19
   6  -8  11   -0.10    0.09
  -7  -7  11    0.76    0.20
  -6  -7  11    2.05    0.31
  -5  -7  11    0.94    0.21
  -4  -7  11    0.53    0.16
  -3  -7  11    1.72    0.26
  -2  -7  11    0.04    0.09
  -2  -7  11    0.13    0.11
  -1  -7  11    0.97    0.18
  -1  -7  11    0.81    0.13
   0  -7  11    5.24    0.43
   0  -7  11    5.95    0.40
   1  -7  11    0.04    0.07
   1  -7  11   -0.04    0.07
   3  -7  11    2.12    0.20
   4  -7  11    0.81    0.14
   5  -7  11    0.80    0.15
   6  -7  11   -0.12    0.11
  -7  -6  11    0.04    0.09
  -6  -6  11    0.53    0.15
  -5  -6  11    5.48    0.48
  -4  -6  11    3.71    0.36
  -3  -6  11    0.29    0.14
  -2  -6  11   -0.03    0.06
  -2  -6  11    0.14    0.07
  -1  -6  11    1.14    0.15
  -1  -6  11    0.95    0.17
   0  -6  11    0.43    0.13
   0  -6  11    0.51    0.10
   1  -6  11   -0.02    0.06
   1  -6  11   -0.11    0.06
   2  -6  11    0.39    0.09
   2  -6  11    0.48    0.13
   2  -6  11    0.39    0.09
   3  -6  11    0.11    0.07
   4  -6  11    3.77    0.29
   5  -6  11    0.58    0.13
   6  -6  11    0.84    0.18
  -8  -5  11    0.74    0.19
  -7  -5  11    0.62    0.16
  -6  -5  11    0.62    0.16
  -5  -5  11    0.11    0.09
  -4  -5  11    0.02    0.13
  -3  -5  11    1.63    0.24
  -2  -5  11    2.67    0.30
  -1  -5  11    9.67    0.60
  -1  -5  11    6.98    0.49
   0  -5  11    0.84    0.12
   0  -5  11    1.13    0.18
   1  -5  11    0.62    0.14
   1  -5  11    0.65    0.11
   2  -5  11    1.97    0.18
   2  -5  11    2.34    0.26
   3  -5  11    2.62    0.22
   3  -5  11    2.97    0.28
   5  -5  11    1.52    0.20
   6  -5  11    1.42    0.23
  -8  -4  11    0.49    0.15
  -7  -4  11    0.14    0.10
  -6  -4  11    1.12    0.24
  -5  -4  11    0.11    0.09
  -4  -4  11    2.04    0.28
  -3  -4  11    0.50    0.13
  -2  -4  11    0.70    0.15
  -1  -4  11    6.61    0.50
   0  -4  11    0.32    0.12
   0  -4  11    0.33    0.08
   1  -4  11    0.76    0.16
   2  -4  11    0.04    0.06
   2  -4  11    0.00    0.08
   3  -4  11    0.19    0.08
   3  -4  11    0.42    0.12
   4  -4  11    0.21    0.11
   5  -4  11    0.80    0.18
   6  -4  11    1.86    0.26
  -8  -3  11    2.23    0.30
  -7  -3  11    0.15    0.10
  -6  -3  11    0.88    0.19
  -5  -3  11    1.04    0.19
  -4  -3  11    3.49    0.32
  -3  -3  11    0.43    0.13
  -2  -3  11    0.03    0.07
  -1  -3  11    0.53    0.13
   0  -3  11    8.05    0.58
   1  -3  11    1.56    0.22
   2  -3  11    0.24    0.10
   3  -3  11    0.52    0.14
   4  -3  11    0.53    0.15
   4  -3  11    0.36    0.14
   5  -3  11    1.95    0.24
   6  -3  11    0.14    0.12
  -8  -2  11    0.18    0.10
  -7  -2  11    0.34    0.12
  -6  -2  11    1.81    0.26
  -5  -2  11    0.34    0.11
  -4  -2  11    4.49    0.38
  -3  -2  11    0.89    0.16
  -2  -2  11    1.52    0.22
  -1  -2  11    2.18    0.27
   0  -2  11   11.61    0.79
   1  -2  11    2.83    0.28
   2  -2  11    2.48    0.30
   3  -2  11    0.32    0.13
   4  -2  11    0.01    0.08
  -8  -1  11    0.10    0.09
  -7  -1  11    0.12    0.09
  -6  -1  11    0.08    0.09
  -5  -1  11    2.65    0.27
  -4  -1  11    0.20    0.10
  -3  -1  11    0.00    0.06
  -2  -1  11    0.08    0.09
  -1  -1  11    0.21    0.10
   0  -1  11    1.68    0.25
   1  -1  11    5.86    0.47
   2  -1  11    0.60    0.15
   3  -1  11    0.90    0.19
   4  -1  11    2.59    0.35
   5  -1  11    1.36    0.27
   8   0 -11    0.64    0.18
  -8   0  11    0.65    0.14
   7   0 -11    0.30    0.14
  -7   0  11    0.31    0.12
   6   0 -11    0.80    0.18
  -6   0  11    1.06    0.18
   5   0 -11    0.23    0.12
  -5   0  11    0.08    0.09
  -4   0  11    1.07    0.19
  -3   0  11    1.59    0.23
  -2   0  11    5.23    0.43
  -1   0  11    0.61    0.15
   0   0  11    2.18    0.28
   1   0  11    0.48    0.14
   2   0  11    3.04    0.36
   3   0  11    0.49    0.16
   4   0  11    3.39    0.42
   8  -1 -11    0.71    0.18
  -8   1  11    0.52    0.13
   7  -1 -11    3.16    0.35
  -7   1  11    2.97    0.30
   6  -1 -11    2.02    0.27
  -6   1  11    1.51    0.23
   5  -1 -11    0.48    0.15
  -5   1  11    0.50    0.17
   4  -1 -11    0.16    0.11
  -4   1  11    0.16    0.10
  -3   1  11    0.61    0.16
  -2   1  11    6.73    0.53
  -1   1  11    1.85    0.27
   0   1  11    0.32    0.12
   1   1  11    0.73    0.19
   2   1  11    7.08    0.59
   3   1  11    2.44    0.36
   4   1  11    1.84    0.32
   8  -2 -11   10.18    0.81
  -8   2  11   15.03    0.89
   7  -2 -11    0.74    0.17
  -7   2  11    0.82    0.17
   6  -2 -11    0.02    0.12
   6  -2 -11    0.01    0.12
  -6   2  11    0.15    0.10
   5  -2 -11    0.29    0.13
  -5   2  11    0.13    0.09
   4  -2 -11    0.13    0.12
  -4   2  11    0.17    0.09
   3  -2 -11    0.60    0.16
  -3   2  11    0.73    0.16
  -2   2  11    0.20    0.11
  -1   2  11    1.40    0.25
   0   2  11    0.01    0.12
   1   2  11    0.16    0.12
   2   2  11    1.33    0.27
   3   2  11    0.26    0.14
   8  -3 -11    0.13    0.11
   7  -3 -11    0.43    0.16
  -7   3  11    0.34    0.13
   6  -3 -11    0.02    0.12
  -6   3  11    0.00    0.07
   5  -3 -11    0.24    0.12
  -5   3  11    0.31    0.11
  -4   3  11   -0.09    0.06
   3  -3 -11    1.14    0.21
  -3   3  11    1.45    0.23
   2  -3 -11    3.39    0.31
  -2   3  11    3.51    0.35
  -1   3  11    2.89    0.37
   0   3  11    2.02    0.32
   1   3  11    0.44    0.18
   2   3  11    2.80    0.40
   7  -4 -11   -0.12    0.10
  -7   4  11    0.20    0.10
   6  -4 -11    0.02    0.12
  -6   4  11    0.20    0.10
   5  -4 -11    0.58    0.16
  -5   4  11    0.76    0.15
   4  -4 -11    4.29    0.36
  -4   4  11    3.88    0.38
   3  -4 -11    0.65    0.15
   2  -4 -11    0.49    0.15
  -2   4  11    0.39    0.14
  -1   4  11    0.02    0.08
   0   4  11    0.70    0.20
   1   4  11    0.03    0.11
   6  -5 -11    0.05    0.12
  -6   5  11    0.11    0.09
   5  -5 -11    0.07    0.12
  -5   5  11    0.08    0.08
   4  -5 -11    0.28    0.13
  -4   5  11    0.07    0.11
   3  -5 -11    0.08    0.16
  -3   5  11    0.25    0.12
  -2   5  11    0.16    0.10
  -1   5  11    0.23    0.14
   0   5  11    0.25    0.14
   4  -6 -11    0.16    0.13
  -4   6  11    0.09    0.09
  -3   6  11    0.09    0.09
  -2 -11  12    0.28    0.13
  -2 -11  12   -0.21    0.13
  -1 -11  12    0.56    0.15
  -1 -11  12    0.61    0.15
   0 -11  12    1.59    0.23
   1 -11  12    4.07    0.35
   2 -11  12    2.21    0.27
   3 -11  12    0.20    0.11
  -4 -10  12    0.36    0.15
  -3 -10  12    0.16    0.12
  -2 -10  12    0.31    0.14
  -2 -10  12    0.12    0.13
  -1 -10  12    0.19    0.09
  -1 -10  12   -0.19    0.12
   0 -10  12    1.55    0.24
   0 -10  12    1.48    0.21
   1 -10  12    0.01    0.08
   2 -10  12    1.73    0.22
   3 -10  12    1.48    0.20
   4 -10  12    0.07    0.09
  -5  -9  12   -0.03    0.09
  -4  -9  12    0.22    0.13
  -3  -9  12    0.01    0.12
  -2  -9  12    0.58    0.13
  -2  -9  12    0.61    0.16
  -1  -9  12    3.15    0.29
  -1  -9  12    3.39    0.34
   0  -9  12    0.86    0.15
   0  -9  12    0.82    0.19
   1  -9  12    0.14    0.09
   1  -9  12    0.03    0.07
   2  -9  12    2.53    0.26
   3  -9  12    1.64    0.21
   4  -9  12    1.16    0.16
  -6  -8  12    0.73    0.19
  -5  -8  12    4.65    0.46
  -4  -8  12    0.04    0.11
  -3  -8  12    0.53    0.11
  -3  -8  12    0.47    0.15
  -2  -8  12    0.22    0.09
  -2  -8  12    0.34    0.15
  -1  -8  12    3.38    0.33
  -1  -8  12    3.35    0.29
   0  -8  12    0.16    0.08
   0  -8  12   -0.12    0.08
   1  -8  12    0.09    0.08
   1  -8  12    0.13    0.10
   3  -8  12    0.04    0.08
   4  -8  12    0.32    0.11
   5  -8  12   -0.07    0.08
  -6  -7  12    1.10    0.23
  -5  -7  12    0.60    0.18
  -4  -7  12    0.58    0.17
  -3  -7  12    0.20    0.18
  -3  -7  12    0.24    0.09
  -2  -7  12    0.22    0.11
  -2  -7  12    0.32    0.09
  -1  -7  12    0.18    0.08
  -1  -7  12    0.05    0.08
   0  -7  12    1.06    0.15
   0  -7  12    0.95    0.17
   1  -7  12    2.54    0.29
   1  -7  12    2.28    0.21
   2  -7  12    2.55    0.23
   2  -7  12    3.12    0.32
   3  -7  12    0.38    0.10
   4  -7  12   -0.03    0.07
   5  -7  12   -0.04    0.09
  -7  -6  12    0.02    0.09
  -6  -6  12    0.24    0.13
  -5  -6  12    0.18    0.12
  -5  -6  12    0.18    0.12
  -4  -6  12    1.29    0.23
  -3  -6  12    0.96    0.19
  -2  -6  12    0.95    0.18
  -1  -6  12    5.29    0.35
  -1  -6  12    4.58    0.41
   0  -6  12    0.56    0.11
   0  -6  12    0.58    0.15
   1  -6  12    0.09    0.09
   1  -6  12    0.02    0.06
   2  -6  12    1.18    0.15
   2  -6  12    1.22    0.20
   3  -6  12   -0.02    0.06
   4  -6  12    1.20    0.17
   5  -6  12   -0.19    0.10
  -7  -5  12    0.03    0.13
  -6  -5  12    0.09    0.16
  -5  -5  12    0.11    0.09
  -4  -5  12    0.48    0.15
  -3  -5  12    0.22    0.11
  -2  -5  12    0.07    0.09
  -1  -5  12    2.71    0.31
   0  -5  12    0.14    0.10
   1  -5  12    1.56    0.23
   2  -5  12    2.98    0.23
   2  -5  12    2.61    0.31
   3  -5  12    0.56    0.15
   3  -5  12    0.71    0.12
   4  -5  12    0.15    0.14
   5  -5  12    0.06    0.12
  -7  -4  12    0.15    0.11
  -6  -4  12    0.17    0.10
  -5  -4  12    0.02    0.07
  -4  -4  12    0.31    0.13
  -3  -4  12    0.09    0.10
  -2  -4  12   -0.06    0.07
  -1  -4  12    0.26    0.11
   1  -4  12    0.18    0.10
   2  -4  12    1.37    0.22
   3  -4  12    0.23    0.11
  -8  -3  12    0.32    0.13
  -7  -3  12    0.23    0.12
  -6  -3  12   -0.06    0.08
  -5  -3  12    0.50    0.15
  -4  -3  12    0.05    0.08
  -3  -3  12    1.38    0.21
  -2  -3  12    0.43    0.14
  -1  -3  12    0.84    0.17
   0  -3  12    3.45    0.33
   1  -3  12    3.17    0.31
   2  -3  12    3.56    0.34
   3  -3  12    2.59    0.32
   4  -3  12    1.82    0.28
  -8  -2  12    0.09    0.10
  -7  -2  12    0.86    0.18
  -6  -2  12    0.32    0.13
  -5  -2  12    2.70    0.32
  -4  -2  12    0.40    0.13
  -3  -2  12    0.11    0.08
  -2  -2  12    3.44    0.32
  -2  -2  12    3.45    0.32
  -1  -2  12    6.79    0.53
   0  -2  12    2.47    0.31
   1  -2  12    1.47    0.24
   2  -2  12    0.43    0.14
   3  -2  12    0.18    0.11
   4  -2  12    0.10    0.12
  -8  -1  12    0.12    0.10
  -7  -1  12    0.83    0.17
  -6  -1  12    0.03    0.09
  -5  -1  12    1.18    0.22
  -4  -1  12    0.23    0.11
  -3  -1  12    0.18    0.13
  -2  -1  12    0.12    0.10
  -1  -1  12   22.30    1.43
   0  -1  12    0.26    0.12
   1  -1  12    0.06    0.09
   2  -1  12    0.15    0.12
   3  -1  12    1.31    0.25
   4  -1  12    4.44    0.45
  -8   0  12    2.65    0.33
  -7   0  12    0.15    0.10
  -6   0  12    0.11    0.08
  -5   0  12    0.11    0.08
  -4   0  12    1.33    0.23
  -3   0  12    2.93    0.30
  -2   0  12   11.35    0.80
  -1   0  12    3.66    0.36
   0   0  12    0.76    0.19
   1   0  12    0.18    0.11
   2   0  12    0.81    0.20
   3   0  12    1.04    0.24
   7  -1 -12    1.32    0.24
  -7   1  12    1.43    0.22
   6  -1 -12    0.65    0.19
  -6   1  12    0.66    0.17
   5  -1 -12    0.13    0.14
  -5   1  12    0.23    0.11
  -4   1  12    0.32    0.11
  -3   1  12    0.97    0.20
  -2   1  12    1.59    0.25
  -1   1  12   -0.05    0.08
   1   1  12    0.05    0.10
   2   1  12    1.26    0.26
   3   1  12    1.81    0.32
   7  -2 -12    0.28    0.15
  -7   2  12    0.58    0.14
   6  -2 -12    0.11    0.13
  -6   2  12   -0.06    0.07
   5  -2 -12    1.29    0.24
  -5   2  12    1.48    0.23
   4  -2 -12    2.06    0.30
  -4   2  12    2.57    0.31
  -3   2  12    0.93    0.19
  -2   2  12    0.07    0.11
  -1   2  12    0.00    0.09
   0   2  12    0.10    0.11
   1   2  12    0.19    0.13
   2   2  12    0.17    0.13
   6  -3 -12    0.05    0.14
  -6   3  12    0.06    0.08
   5  -3 -12    0.51    0.17
  -5   3  12    0.94    0.18
   4  -3 -12    0.03    0.13
  -4   3  12    0.13    0.10
   3  -3 -12    1.10    0.21
  -3   3  12    0.75    0.18
  -2   3  12    1.01    0.21
  -1   3  12    0.07    0.09
   0   3  12    1.12    0.25
   1   3  12    4.32    0.51
   5  -4 -12    0.28    0.17
  -5   4  12    0.47    0.14
   4  -4 -12    0.12    0.12
  -4   4  12    0.08    0.10
   3  -4 -12    0.11    0.13
  -3   4  12    0.06    0.08
  -2   4  12    0.44    0.14
  -1   4  12    0.67    0.19
   0 -11  13    0.71    0.16
  -3 -10  13    0.88    0.21
  -3 -10  13    0.63    0.16
  -2 -10  13    0.46    0.22
  -2 -10  13    0.19    0.10
  -1 -10  13    0.15    0.12
  -1 -10  13   -0.01    0.08
   0 -10  13    1.95    0.23
   0 -10  13    1.78    0.27
   1 -10  13    0.13    0.09
   2 -10  13    5.81    0.43
  -4  -9  13    0.27    0.15
  -3  -9  13   -0.14    0.17
  -3  -9  13   -0.04    0.12
  -2  -9  13    0.49    0.17
  -2  -9  13    0.72    0.14
  -1  -9  13    0.28    0.13
  -1  -9  13    0.20    0.09
   0  -9  13    0.05    0.12
   0  -9  13    0.20    0.09
   1  -9  13    4.53    0.35
   2  -9  13    1.21    0.17
   3  -9  13    0.05    0.08
  -5  -8  13    0.05    0.13
  -4  -8  13    0.06    0.19
  -3  -8  13    0.47    0.16
  -2  -8  13    0.57    0.17
  -2  -8  13    0.70    0.13
  -1  -8  13    0.76    0.13
  -1  -8  13    0.43    0.15
   0  -8  13    1.46    0.23
   0  -8  13    1.38    0.18
   1  -8  13    0.20    0.09
   1  -8  13    0.08    0.13
   2  -8  13    3.36    0.28
   3  -8  13    1.54    0.19
  -5  -7  13    0.79    0.26
  -4  -7  13    0.10    0.13
  -3  -7  13    0.62    0.17
  -2  -7  13    0.24    0.13
  -1  -7  13    0.36    0.14
   0  -7  13    1.21    0.22
   1  -7  13    0.22    0.09
   1  -7  13    0.30    0.13
   2  -7  13    1.90    0.20
   3  -7  13    0.13    0.09
   4  -7  13    0.04    0.08
  -6  -6  13    1.08    0.23
  -5  -6  13   -0.06    0.12
  -4  -6  13    0.75    0.19
  -3  -6  13    1.27    0.23
  -2  -6  13    0.89    0.18
  -1  -6  13    0.14    0.10
   0  -6  13    3.42    0.33
   1  -6  13    0.19    0.12
   2  -6  13    0.32    0.14
  -6  -5  13    0.06    0.11
  -5  -5  13    0.26    0.13
  -4  -5  13    0.12    0.13
  -3  -5  13    0.25    0.13
  -2  -5  13    0.12    0.12
  -1  -5  13    1.48    0.24
   0  -5  13    0.10    0.12
   0  -5  13    0.09    0.12
   1  -5  13    3.22    0.32
   2  -5  13    1.31    0.22
  -7  -4  13    0.54    0.16
  -6  -4  13    0.08    0.10
  -5  -4  13    3.11    0.37
  -4  -4  13    0.18    0.13
  -3  -4  13    0.91    0.19
  -2  -4  13    0.68    0.17
  -1  -4  13    0.88    0.19
   0  -4  13    1.96    0.27
   1  -4  13    3.68    0.35
   2  -4  13    0.42    0.13
   3  -4  13    1.59    0.26
  -7  -3  13   -0.06    0.09
  -6  -3  13    0.75    0.17
  -5  -3  13    0.26    0.12
  -4  -3  13    0.14    0.10
  -3  -3  13    1.58    0.26
  -1  -3  13    5.22    0.45
   0  -3  13    0.25    0.12
   1  -3  13    0.09    0.09
   2  -3  13    0.26    0.13
   3  -3  13    2.79    0.37
  -7  -2  13    0.24    0.11
  -6  -2  13    0.52    0.15
  -5  -2  13    0.26    0.12
  -4  -2  13    0.57    0.14
  -3  -2  13    0.54    0.16
  -2  -2  13    0.27    0.14
  -1  -2  13    9.17    0.69
   0  -2  13    1.21    0.23
   1  -2  13    1.46    0.25
   2  -2  13   -0.02    0.09
   3  -2  13    0.00    0.09
  -7  -1  13    0.46    0.15
  -6  -1  13    0.10    0.10
  -5  -1  13    0.05    0.08
  -4  -1  13    0.30    0.14
  -3  -1  13    0.12    0.10
  -2  -1  13    7.73    0.61
  -1  -1  13    0.14    0.11
   0  -1  13   -0.02    0.09
   1  -1  13   -0.10    0.08
   2  -1  13    0.41    0.14
  -7   0  13   -0.01    0.09
  -6   0  13    0.01    0.08
  -5   0  13    0.27    0.11
  -4   0  13    0.57    0.15
  -3   0  13    0.16    0.10
  -2   0  13    2.61    0.35
  -1   0  13    1.90    0.30
   0   0  13   -0.13    0.07
   1   0  13    1.72    0.30
   2   0  13    1.11    0.25
  -6   1  13    0.59    0.15
  -5   1  13    0.18    0.11
  -4   1  13    1.27    0.23
  -3   1  13    1.56    0.25
  -2   1  13    0.77    0.19
  -1   1  13    0.11    0.12
   0   1  13    0.02    0.08
   1   1  13    0.07    0.11
  -5   2  13    1.45    0.24
  -4   2  13    0.00    0.07
  -3   2  13    0.21    0.11
  -2   2  13    0.78    0.20
  -1   2  13    0.07    0.11
   0   2  13    0.71    0.19
  -4   3  13    0.17    0.12
  -3   3  13    0.22    0.12
  -2   3  13    3.14    0.40
  -2   3  13    3.15    0.40
  -2  -9  14    0.08    0.11
  -1  -9  14    0.20    0.13
   0  -9  14    0.71    0.18
   1  -9  14    1.37    0.19
  -3  -8  14    0.08    0.14
  -2  -8  14    0.96    0.22
  -1  -8  14    0.20    0.13
   0  -8  14    1.46    0.25
  -4  -7  14   -0.04    0.11
  -3  -7  14    0.16    0.13
  -2  -7  14    0.27    0.14
  -1  -7  14   -0.01    0.11
   0  -7  14    0.08    0.12
   1  -7  14    0.94    0.21
  -5  -6  14    0.00    0.12
  -4  -6  14   -0.04    0.11
  -3  -6  14    0.26    0.14
  -2  -6  14    1.67    0.28
  -1  -6  14    0.52    0.16
   0  -6  14    0.00    0.11
   0  -6  14    0.00    0.10
   1  -6  14    0.20    0.12
   2  -6  14    0.04    0.11
  -5  -5  14    1.08    0.23
  -4  -5  14    0.00    0.12
  -3  -5  14    0.39    0.17
  -2  -5  14    0.69    0.20
   0  -5  14    2.16    0.31
   1  -5  14   -0.15    0.10
   2  -5  14    0.05    0.11
  -6  -4  14    0.78    0.20
  -5  -4  14    0.24    0.14
  -4  -4  14    0.01    0.12
  -3  -4  14    0.01    0.12
  -2  -4  14    0.03    0.11
  -1  -4  14    1.09    0.22
   0  -4  14    0.50    0.17
   1  -4  14   -0.05    0.09
   2  -4  14   -0.05    0.09
  -6  -3  14    0.19    0.13
  -5  -3  14    0.39    0.14
  -4  -3  14    0.26    0.14
  -3  -3  14    0.24    0.14
  -2  -3  14    0.94    0.22
  -1  -3  14    1.42    0.25
   0  -3  14    2.01    0.30
   1  -3  14   -0.16    0.08
   2  -3  14    0.82    0.19
  -6  -2  14    0.04    0.10
  -5  -2  14    0.15    0.12
  -4  -2  14    0.08    0.10
  -3  -2  14    1.48    0.27
  -2  -2  14    0.25    0.14
  -1  -2  14   -0.09    0.10
   0  -2  14    0.27    0.13
   1  -2  14    0.02    0.10
  -4  -1  14    0.50    0.15
  -3  -1  14    2.30    0.33
  -2  -1  14    0.77    0.19
  -1  -1  14    0.17    0.12
   0  -1  14    0.09    0.11
   1  -1  14    0.06    0.11
  -5   0  14    0.46    0.15
  -4   0  14    0.25    0.14
  -3   0  14    1.68    0.28
  -2   0  14    0.15    0.13
  -1   0  14    0.26    0.14
   0   0  14    1.02    0.24
  -4   1  14    0.11    0.11
  -3   1  14    0.16    0.12
  -2   1  14    0.15    0.12
  -2  -7  15    0.11    0.13
  -1  -7  15    0.64    0.19
  -3  -6  15    0.39    0.17
  -2  -6  15    0.28    0.15
  -1  -6  15    0.00    0.12
   0  -6  15    0.09    0.13
  -3  -5  15    0.07    0.13
  -2  -5  15    1.14    0.25
  -1  -5  15    1.11    0.23
   0  -5  15    3.33    0.40
  -4  -4  15    0.27    0.15
  -3  -4  15    0.66    0.20
  -2  -4  15    3.36    0.42
  -1  -4  15   -0.12    0.10
   0  -4  15    0.23    0.14
  -3  -3  15    0.42    0.17
  -2  -3  15    0.07    0.14
  -1  -3  15    0.14    0.15
  -3  -2  15    4.47    0.44
  -2  -2  15    0.46    0.17
   0   0   0    0.00    0.00
;
_shelx_res_checksum     61499
_shelx_res_file
;
TITL cd214107 in P-1
CELL 0.71073   8.3615  10.6270  11.4700 108.575  99.377 100.886
ZERR    2.00   0.0026   0.0034   0.0037   0.006   0.007   0.006
LATT 1
SFAC C  H  N  O  Cl
UNIT 38 34 4 10 2
OMIT   -3  -1   5
OMIT     2  -3   5
OMIT    -1   1   0
OMIT  -3.00  52.00
L.S. 10
ACTA
BOND $H
FMAP 2
PLAN 20
wpdb -1
mpla c12 > c17
mpla c1 > c6
htab
conf
WGHT    0.095700    0.151100
EXTI    0.064394
FVAR       0.31193
MOLE 1
CL1   5    1.289008    0.442241    0.950912    11.00000    0.04155    0.08662 =
         0.06398    0.00466   -0.01364    0.01306
N1    3    0.637390    0.074120    0.445081    11.00000    0.03366    0.04092 =
         0.03656    0.01452    0.00331    0.01045
N2    3    0.501898    0.051542    0.348959    11.00000    0.03864    0.04001 =
         0.03718    0.01017   -0.00078    0.01407
O1    4    0.415822    0.254327    0.547932    11.00000    0.03384    0.05918 =
         0.05052    0.02356    0.00858    0.01710
AFIX 147
H1    2    0.402152    0.209147    0.593313    11.00000   -1.50000
AFIX   0
O2    4    0.529857   -0.160423    0.242040    11.00000    0.04993    0.04612 =
         0.04798    0.01124    0.00252    0.02038
O3    4    0.350710   -0.063118    0.154311    11.00000    0.05653    0.04461 =
         0.04036    0.00611   -0.00732    0.01866
O4    4    0.493822    0.352955    0.374649    11.00000    0.05995    0.08032 =
         0.06511    0.04381   -0.00980    0.00537
O5    4    0.760484    0.437185    0.480133    11.00000    0.04343    0.07750 =
         0.07595    0.04684    0.01114    0.01406
C1    1    0.828793    0.230344    0.638172    11.00000    0.03220    0.04113 =
         0.03601    0.01491    0.00688    0.01120
C2    1    0.955239    0.163905    0.650070    11.00000    0.04075    0.04791 =
         0.04189    0.01335    0.00868    0.01910
AFIX  43
H2    2    0.944848    0.076467    0.592752    11.00000   -1.20000
AFIX   0
C3    1    1.095902    0.229415    0.747861    11.00000    0.03513    0.06371 =
         0.04783    0.02111    0.00650    0.02084
AFIX  43
H3    2    1.182190    0.187029    0.757735    11.00000   -1.20000
AFIX   0
C4    1    1.107012    0.359088    0.831146    11.00000    0.03360    0.05971 =
         0.04212    0.01469    0.00071    0.00904
C5    1    0.981102    0.425527    0.822897    11.00000    0.04106    0.04824 =
         0.04032    0.00735    0.00169    0.01101
AFIX  43
H5    2    0.991159    0.512356    0.881194    11.00000   -1.20000
AFIX   0
C6    1    0.839547    0.358293    0.724834    11.00000    0.03644    0.04512 =
         0.03690    0.01469    0.00596    0.01330
C7    1    0.685549    0.407313    0.695719    11.00000    0.04213    0.04617 =
         0.04186    0.00968    0.00210    0.01899
AFIX  23
H7A   2    0.715866    0.500296    0.696355    11.00000   -1.20000
H7B   2    0.618555    0.404949    0.756901    11.00000   -1.20000
AFIX   0
C8    1    0.588845    0.305048    0.561563    11.00000    0.03354    0.04325 =
         0.03857    0.01341    0.00341    0.01392
C9    1    0.677973    0.188525    0.537192    11.00000    0.03354    0.03953 =
         0.03514    0.01545    0.00765    0.01126
C10   1    0.466274   -0.066426    0.247963    11.00000    0.03451    0.04443 =
         0.04023    0.01512    0.00487    0.00986
C11   1    0.302628   -0.187286    0.042108    11.00000    0.09036    0.05356 =
         0.04998   -0.00171   -0.01849    0.02729
AFIX  23
H11A  2    0.255850   -0.265631    0.063204    11.00000   -1.20000
H11B  2    0.400443   -0.202821    0.010129    11.00000   -1.20000
AFIX   0
C12   1    0.175319   -0.172070   -0.056858    11.00000    0.05814    0.04059 =
         0.04011    0.00593   -0.00228    0.01143
C13   1    0.010985   -0.185912   -0.049347    11.00000    0.07633    0.07969 =
         0.06063    0.03551    0.02603    0.02476
AFIX  43
H13   2   -0.019961   -0.197394    0.021644    11.00000   -1.20000
AFIX   0
C14   1   -0.108844   -0.182951   -0.146217    11.00000    0.04813    0.08668 =
         0.08775    0.03548    0.01254    0.01798
AFIX  43
H14   2   -0.219637   -0.192144   -0.139951    11.00000   -1.20000
AFIX   0
C15   1   -0.065620   -0.166803   -0.249559    11.00000    0.07597    0.09773 =
         0.05275    0.02584   -0.00169    0.03386
AFIX  43
H15   2   -0.146978   -0.167745   -0.315840    11.00000   -1.20000
AFIX   0
C16   1    0.095818   -0.149269   -0.256737    11.00000    0.09322    0.16733 =
         0.07210    0.07457    0.03360    0.05835
AFIX  43
H16   2    0.126187   -0.134632   -0.326761    11.00000   -1.20000
AFIX   0
C17   1    0.216338   -0.152838   -0.161205    11.00000    0.05374    0.10933 =
         0.07881    0.04711    0.02035    0.02542
AFIX  43
H17   2    0.327004   -0.141987   -0.168061    11.00000   -1.20000
AFIX   0
C18   1    0.605447    0.368120    0.460570    11.00000    0.04341    0.04143 =
         0.04713    0.01777    0.00659    0.01736
C19   1    0.798384    0.501196    0.391004    11.00000    0.06862    0.08051 =
         0.10081    0.06021    0.02977    0.02356
AFIX 137
H19A  2    0.771250    0.432348    0.307664    11.00000   -1.50000
H19B  2    0.915656    0.547123    0.414568    11.00000   -1.50000
H19C  2    0.733502    0.566772    0.391388    11.00000   -1.50000
AFIX   0
H2A   2    0.450325    0.114332    0.350707    11.00000    0.05555
HKLF 4
REM  cd214107 in P-1
REM R1 =  0.0533 for    2965 Fo > 4sig(Fo)  and  0.0622 for all    3569 data
REM    251 parameters refined using      0 restraints
END
WGHT      0.0929      0.1422
REM Instructions for potential hydrogen bonds
EQIV $1 -x+1, -y, -z+1
HTAB O1 O2_$1
EQIV $2 -x+2, -y, -z+1
HTAB C3 O2_$2
EQIV $3 -x+1, -y+1, -z+1
HTAB C19 O1_$3
HTAB N2 O1
HTAB N2 O4
REM Highest difference peak  0.353,  deepest hole -0.308,  1-sigma level  0.085
Q1    1   0.6333  0.3635  0.6222  11.00000  0.05    0.35
Q2    1   0.6379  0.2427  0.5496  11.00000  0.05    0.34
Q3    1   0.3442 -0.2647  0.0554  11.00000  0.05    0.32
Q4    1   0.7426  0.2014  0.5872  11.00000  0.05    0.31
Q5    1  -0.3597 -0.1010 -0.0431  11.00000  0.05    0.29
Q6    1   0.7627  0.4073  0.7095  11.00000  0.05    0.29
Q7    1   0.8953  0.3861  0.7742  11.00000  0.05    0.28
Q8    1   0.1358 -0.2048 -0.2402  11.00000  0.05    0.27
Q9    1  -0.2720 -0.1444 -0.0527  11.00000  0.05    0.27
Q10   1   0.5271 -0.1470 -0.1416  11.00000  0.05    0.27
Q11   1   0.7039  0.4860  0.3383  11.00000  0.05    0.25
Q12   1   0.2495 -0.2143 -0.1915  11.00000  0.05    0.25
Q13   1   0.4786 -0.1385  0.0008  11.00000  0.05    0.24
Q14   1   0.8716  0.6115  0.4873  11.00000  0.05    0.24
Q15   1   0.3484 -0.2246 -0.2161  11.00000  0.05    0.24
Q16   1   0.8448  0.6033  0.4604  11.00000  0.05    0.24
Q17   1   0.3108 -0.2402 -0.2035  11.00000  0.05    0.24
Q18   1  -0.0866 -0.0462  0.1045  11.00000  0.05    0.24
Q19   1   0.8868  0.6392  0.8989  11.00000  0.05    0.24
Q20   1   0.0115 -0.0033 -0.1967  11.00000  0.05    0.23
;
_shelxl_version_number         .2013
