# Supplementary material for: Methyl 1-[(Z)-2-(benzyloxycarbonyl)hydrazin-1-ylidene]-5-chloro-2-hydroxy­indane-2-carboxylate
Source: Acta Crystallogr Sect E Struct Rep Online. 2014 Apr 9;70(Pt 5):o527. doi: 10.1107/S1600536814007429 (PMC4011305; doi:10.1107/S1600536814007429)
Supplement: Supplementary file 2 [file e-70-0o527-Isup2.hkl]

#
# h,k,l, Fc-squared, Fo-squared, sigma(Fo-squared), status flag
#
data_I
_shelx_title ' cd214107 in P-1'
_shelx_refln_list_code          4
_shelx_F_calc_maximum      119.66
_exptl_crystal_F_000       404.00
_reflns_d_resolution_high  0.8107

loop_
 _space_group_symop_operation_xyz
 'x, y, z'
 '-x, -y, -z'

_cell_length_a     8.3615
_cell_length_b    10.6270
_cell_length_c    11.4700
_cell_angle_alpha 108.575
_cell_angle_beta   99.377
_cell_angle_gamma 100.886

_shelx_F_squared_multiplier     1.000

loop_
 _refln_index_h
 _refln_index_k
 _refln_index_l
 _refln_F_squared_calc
 _refln_F_squared_meas
 _refln_F_squared_sigma
 _refln_observed_status
   1   0   0        379.55        400.71        15.76 o
   2   0   0         23.39         28.70         1.04 o
   3   0   0          2.06          1.06         0.47 o
   4   0   0         76.26         54.17         2.33 o
   5   0   0        234.20        223.00         8.70 o
   6   0   0         44.64         41.13         2.82 o
   7   0   0          3.18          1.45         1.39 o
   8   0   0          0.94          0.92         0.62 o
   9   0   0         13.50         18.40         1.63 o
  -9   1   0          0.34          1.03         0.72 o
  -8   1   0          7.43          5.96         1.23 o
  -7   1   0        802.54        807.78        25.82 o
  -6   1   0         57.66         56.76         2.21 o
  -5   1   0        247.88        273.76         8.94 o
  -4   1   0        266.73        233.61         9.48 o
  -3   1   0         78.37         74.07         5.39 o
  -2   1   0       4632.32       5485.59       316.33 o
   0   1   0         19.89         15.36         1.13 o
   1   1   0       1017.16        968.31        38.07 o
   2   1   0       1204.83       1099.02        53.73 o
   3   1   0        769.17        711.54        27.97 o
   4   1   0        344.24        341.07        13.62 o
   5   1   0        134.93        148.94         5.06 o
   6   1   0        566.53        566.67        22.77 o
   7   1   0         24.19         26.28         3.55 o
   8   1   0         34.56         38.33         2.36 o
   9   1   0         27.23         25.40         2.78 o
 -10   2   0          1.43          1.95         1.03 o
  -9   2   0          2.05          2.26         1.03 o
  -8   2   0         57.46         49.90         3.70 o
  -7   2   0         78.99         70.43         5.04 o
  -6   2   0        146.75        141.23        10.07 o
  -5   2   0         15.65         15.77         0.84 o
  -4   2   0         12.23         13.81         0.71 o
  -3   2   0       1022.34       1120.82        43.79 o
  -2   2   0        737.39        736.80        23.94 o
  -1   2   0       3416.62       3050.84       162.32 o
   0   2   0        391.34        472.49        27.64 o
   1   2   0         12.16         13.82         0.89 o
   2   2   0       1217.47       1197.51        47.08 o
   3   2   0         61.60         58.53         2.79 o
   4   2   0       1486.23       1456.11        57.46 o
   5   2   0        188.95        180.29        11.87 o
   6   2   0          4.47          6.04         0.89 o
   7   2   0          6.09          8.43         1.90 o
   8   2   0          5.08          4.43         0.87 o
   9   2   0          3.25          4.52         1.34 o
 -10   3   0         11.96         16.45         2.26 o
  -9   3   0         70.28         80.15         5.45 o
  -8   3   0        322.27        335.50        13.26 o
  -7   3   0         17.98         20.95         1.45 o
  -6   3   0        210.98        210.90         8.47 o
  -5   3   0         46.95         37.62         1.49 o
  -4   3   0        115.78        149.36         8.36 o
  -3   3   0       2010.25       2103.23       111.88 o
  -2   3   0       1616.84       1613.43        85.90 o
  -1   3   0       5290.62       3267.75       188.53 o
   0   3   0       3944.32       4518.35       260.38 o
   1   3   0        704.60        777.35        45.48 o
   2   3   0         53.84         49.95         2.46 o
   3   3   0        162.30        172.02         7.35 o
   4   3   0        332.86        355.00        14.57 o
   5   3   0          5.01          6.91         1.03 o
   6   3   0        105.72        100.93         4.94 o
   7   3   0         19.43         20.36         1.88 o
   8   3   0          0.59          0.14         0.92 o
 -10   4   0         91.90        103.63         6.90 o
  -9   4   0          0.06          1.13         0.66 o
  -8   4   0          7.55          9.62         1.70 o
  -7   4   0         94.95         87.42         3.97 o
  -6   4   0         38.11         32.93         2.67 o
  -5   4   0        114.40        107.92         6.18 o
  -4   4   0          6.95          4.42         0.62 o
  -3   4   0        363.30        423.40        16.78 o
  -2   4   0        130.75        157.58         6.45 o
  -1   4   0         81.55         52.49         3.61 o
   0   4   0        607.20        714.05        41.89 o
   1   4   0         68.68         56.56         4.22 o
   2   4   0        878.79        995.09        39.48 o
   3   4   0        225.16        254.99        13.96 o
   4   4   0          1.05          0.66         0.49 o
   5   4   0         21.24         18.02         1.95 o
   6   4   0        151.21        149.31         6.95 o
   7   4   0          0.22          0.99         0.59 o
   8   4   0          5.47          5.22         1.11 o
 -10   5   0         14.48         17.47         2.36 o
  -9   5   0        121.54        119.41         5.35 o
  -8   5   0        154.71        156.60         6.67 o
  -7   5   0          1.79          1.25         0.61 o
  -6   5   0          6.02          7.73         0.87 o
  -5   5   0        100.11        109.51         6.28 o
  -4   5   0        129.40        132.52         7.84 o
  -3   5   0          2.20          2.04         0.36 o
  -2   5   0         18.15         22.65         1.26 o
  -1   5   0        859.81       1014.98        59.18 o
   0   5   0        924.43       1113.20        65.06 o
   1   5   0         50.51         74.11         5.46 o
   2   5   0         12.11         16.96         2.26 o
   3   5   0         96.44         84.31         4.16 o
   4   5   0          0.31         -0.02         0.44 o
   5   5   0         48.36         53.61         3.13 o
   6   5   0         28.66         28.34         3.91 o
   7   5   0         12.94         12.90         1.68 o
  -9   6   0          0.02          0.04         0.72 o
  -8   6   0         75.15         70.44         3.46 o
  -7   6   0        247.55        223.73         9.12 o
  -6   6   0         42.36         44.01         2.67 o
  -5   6   0         58.62         51.97         3.29 o
  -4   6   0          2.02          1.28         0.36 o
  -3   6   0        148.96        147.37         6.15 o
  -2   6   0        964.62       1041.67        41.13 o
  -1   6   0          2.57          4.93         1.23 o
   0   6   0          1.12          0.82         0.82 o
   1   6   0        660.90        701.27        41.79 o
   2   6   0         47.15         52.99         4.42 o
   3   6   0        236.18        237.56        15.49 o
   4   6   0         13.34         13.77         1.61 o
   5   6   0         17.40         20.88         2.07 o
   6   6   0          4.48          5.51         1.11 o
   7   6   0         15.12         16.74         2.03 o
  -9   7   0          2.60          1.78         1.03 o
  -8   7   0         25.32         29.51         1.95 o
  -7   7   0         93.11         81.63         5.66 o
  -6   7   0        248.94        221.15         9.50 o
  -5   7   0          1.88          3.39         0.72 o
  -4   7   0        350.20        372.52        20.40 o
  -3   7   0         13.23         14.01         1.11 o
  -2   7   0          4.16          6.49         1.54 o
  -1   7   0         18.24         18.51         2.36 o
   0   7   0         69.74         86.78         6.38 o
   1   7   0         67.81         71.02         5.56 o
   2   7   0         51.65         48.15         4.32 o
   3   7   0        105.83        104.42         7.93 o
   5   7   0          2.00          3.70         1.44 o
   6   7   0          3.37          4.52         1.64 o
  -9   8   0          9.47          9.21         1.31 o
  -8   8   0          1.14         -0.32         0.64 o
  -7   8   0          5.81          2.54         0.74 o
  -6   8   0         63.37         55.25         2.75 o
  -5   8   0         43.46         65.88         2.91 o
  -4   8   0        348.51        368.95        20.28 o
  -3   8   0        143.83        134.72         5.88 o
  -2   8   0          0.18         -0.21         0.36 o
  -1   8   0          8.89          9.25         1.85 o
   0   8   0        374.77        340.21        21.23 o
   1   8   0         50.92         48.87         4.42 o
   2   8   0         17.30         17.07         2.88 o
   3   8   0         84.66         77.71         6.59 o
   4   8   0          0.24          1.03         1.03 o
   5   8   0         32.77         37.74         4.94 o
  -8   9   0          5.59          4.68         1.34 o
  -7   9   0         91.41         87.05         6.43 o
  -6   9   0         56.35         64.25         3.11 o
  -5   9   0          1.01          1.64         0.72 o
  -4   9   0         27.21         29.41         2.36 o
  -3   9   0         32.57         31.43         5.50 o
  -2   9   0        330.42        350.03        18.00 o
  -1   9   0        180.97        175.93        11.76 o
   0   9   0         84.28         81.01         6.38 o
   1   9   0          0.00          0.82         0.82 o
   2   9   0          0.80          2.57         1.13 o
   3   9   0          4.51          1.85         1.64 o
   4   9   0          2.46          0.72         1.44 o
  -7  10   0          8.13          7.74         1.08 o
  -6  10   0          1.20          1.23         0.53 o
  -5  10   0          0.69          0.72         0.62 o
  -4  10   0          1.17          1.13         0.62 o
  -3  10   0         64.13         58.54         4.01 o
  -2  10   0         89.01        113.75        22.70 o
  -1  10   0         67.54         73.88         5.97 o
   0  10   0         81.72         83.05         6.69 o
   1  10   0          2.83          1.64         1.13 o
   2  10   0          0.76          0.72         1.44 o
   3  10   0         10.18          8.12         2.67 o
  -6  11   0         19.75         24.67         3.19 o
  -5  11   0          6.34          9.25         1.11 o
  -4  11   0          1.31          0.10         0.72 o
  -3  11   0          4.56          8.63         1.44 o
  -2  11   0          0.52          0.37         1.70 o
  -1  11   0          2.52          3.60         1.44 o
   1  11   0          0.02          0.21         1.54 o
   2  11   0         11.07         11.31         2.88 o
  -5  12   0          0.07         -0.21         1.64 o
  -4  12   0          0.33          0.92         1.03 o
  -3  12   0          5.71         10.18         1.85 o
  -2  12   0          2.17          4.01         1.23 o
  -1  12   0          7.17          1.54         1.54 o
   0  12   0          9.98          5.14         2.06 o
   0 -12   1          4.23          4.21         2.06 o
   1 -12   1          1.59          2.36         1.64 o
   2 -12   1          0.47          0.72         0.72 o
   3 -12   1         16.97         19.94         2.16 o
   4 -12   1          4.59          6.06         1.34 o
   5 -12   1          0.13          0.82         0.82 o
  -2 -11   1         13.71         16.45         3.39 o
  -1 -11   1          0.47          0.31         1.44 o
   0 -11   1         38.77         43.40         4.94 o
   1 -11   1          5.69          4.83         1.85 o
   2 -11   1          8.11         11.82         1.64 o
   3 -11   1          0.00          0.41         0.62 o
   4 -11   1          0.05          0.72         0.72 o
   5 -11   1         19.11         19.74         2.06 o
   6 -11   1         15.12         11.72         1.54 o
   7 -11   1         12.26         15.10         1.43 o
  -4 -10   1         20.58         20.87         4.01 o
  -3 -10   1          0.12         -1.64         1.34 o
  -2 -10   1          1.38          2.67         1.85 o
  -1 -10   1         17.98         18.09         3.29 o
   0 -10   1          1.01         -0.51         1.13 o
   1 -10   1         11.82         15.21         2.67 o
   2 -10   1        144.15        183.66        37.81 o
   3 -10   1        111.14        109.36         6.80 o
   4 -10   1          0.05          1.34         0.72 o
   5 -10   1          0.49          1.44         0.72 o
   6 -10   1          4.41          4.21         1.13 o
   7 -10   1          2.35          2.21         0.73 o
   8 -10   1         28.06         23.65         1.88 o
  -5  -9   1          9.02         10.59         2.57 o
  -4  -9   1          0.05          0.92         1.23 o
  -3  -9   1         43.86         50.29         5.55 o
  -2  -9   1          0.67          3.70         1.64 o
  -1  -9   1         45.29         57.70         5.25 o
   0  -9   1         12.58         17.06         2.78 o
   1  -9   1         82.69         72.88         5.76 o
   2  -9   1         40.34         48.90         7.51 o
   3  -9   1        150.37        139.52         7.42 o
   4  -9   1        307.40        333.14        18.50 o
   5  -9   1         24.27         24.37         2.06 o
   6  -9   1          0.09         -0.10         0.62 o
   7  -9   1          0.14          1.44         0.82 o
   8  -9   1          2.33          2.86         0.87 o
  -6  -8   1          0.15          2.57         1.34 o
  -5  -8   1         20.48         23.23         3.80 o
  -4  -8   1         46.76         43.61         5.14 o
  -3  -8   1        130.21        140.10        10.30 o
  -2  -8   1          0.01         -0.21         1.03 o
  -1  -8   1         67.02         73.27         5.87 o
   0  -8   1         78.61         81.12         6.18 o
   1  -8   1         34.74         30.65         2.98 o
   2  -8   1         40.71         44.95         3.19 o
   3  -8   1          0.03          1.03         0.72 o
   4  -8   1          0.09         -0.10         0.41 o
   5  -8   1         13.94         13.16         1.34 o
   6  -8   1          9.56          9.46         1.23 o
   7  -8   1         96.32         91.92         5.66 o
   8  -8   1          2.61          2.23         0.96 o
   9  -8   1          6.24          4.93         1.01 o
  -6  -7   1         89.96         96.54         7.92 o
  -5  -7   1         23.78         25.29         3.80 o
  -4  -7   1          8.66         10.18         2.36 o
  -3  -7   1          4.18          5.24         1.75 o
  -1  -7   1         62.59         68.03         5.35 o
   0  -7   1        230.63        264.57        16.64 o
   1  -7   1         95.24        108.99         7.42 o
   2  -7   1        202.16        200.08         8.33 o
   3  -7   1         52.10         40.40         2.07 o
   4  -7   1         56.27         59.58         3.81 o
   5  -7   1          1.60          2.36         0.72 o
   6  -7   1          9.07         13.47         1.44 o
   7  -7   1          3.62          2.98         0.93 o
   8  -7   1          1.73          1.39         0.73 o
   9  -7   1         16.40         18.35         1.67 o
  -7  -6   1         23.96         25.55         2.42 o
  -6  -6   1          9.70         10.58         1.52 o
  -5  -6   1         77.18         79.98         4.34 o
  -4  -6   1        112.40        116.19         8.65 o
  -3  -6   1         92.61         99.17         7.41 o
  -2  -6   1         37.27         47.42         4.11 o
  -1  -6   1         19.24         25.81         2.88 o
   0  -6   1          7.13          4.83         1.23 o
   1  -6   1        108.06         98.04         6.60 o
   2  -6   1         97.10         90.34         4.23 o
   3  -6   1          3.03          1.08         0.36 o
   4  -6   1         61.24         57.95         3.60 o
   5  -6   1          1.25          2.36         0.62 o
   6  -6   1          0.94          2.77         0.72 o
   7  -6   1         45.94         43.92         3.50 o
   8  -6   1         15.94         16.88         1.53 o
   9  -6   1          4.16          6.40         1.75 o
  -8  -5   1          8.71          9.72         3.03 o
  -7  -5   1          1.37          1.29         0.68 o
  -6  -5   1         24.00         27.03         2.88 o
  -5  -5   1          3.17          2.58         0.76 o
  -4  -5   1          0.95          1.30         0.54 o
  -3  -5   1        142.35        129.22         8.97 o
  -2  -5   1         67.55         62.40         4.84 o
  -1  -5   1         83.02         79.75         5.67 o
   0  -5   1         20.00         14.60         1.75 o
   2  -5   1         72.33         82.21         4.84 o
   3  -5   1       1365.10       1403.54        55.04 o
   4  -5   1         21.52         23.24         1.75 o
   5  -5   1        112.96        111.71         6.49 o
   6  -5   1         58.33         56.29         3.70 o
   7  -5   1          9.76         16.02         1.34 o
   8  -5   1          4.45          5.39         1.03 o
   9  -5   1          2.28          3.25         0.81 o
  -8  -4   1          0.78          1.40         0.72 o
  -7  -4   1          1.17          1.28         0.65 o
  -6  -4   1          3.94          3.36         0.84 o
  -5  -4   1         42.13         44.05         2.59 o
  -4  -4   1        524.93        540.63        37.62 o
  -3  -4   1         49.81         50.60         2.74 o
  -2  -4   1         87.45         84.10         5.87 o
  -1  -4   1         19.55         23.24         2.16 o
   0  -4   1          0.20          1.03         0.62 o
   1  -4   1       1534.12       1256.27        72.73 o
   2  -4   1        374.49        410.27        16.22 o
   3  -4   1       1680.91       1673.25        89.24 o
   4  -4   1        122.62        150.69         8.46 o
   5  -4   1        541.49        522.40        28.23 o
   6  -4   1        655.72        666.43        36.07 o
   7  -4   1          0.13          1.05         0.59 o
   8  -4   1         20.06         17.64         1.45 o
   9  -4   1         34.70         31.98         2.98 o
  10  -4   1          7.93          7.30         1.75 o
  -9  -3   1          8.96         10.73         3.08 o
  -8  -3   1         24.38         27.22         2.25 o
  -7  -3   1          0.01          0.15         0.51 o
  -6  -3   1          9.87          9.62         1.23 o
  -5  -3   1          8.21         11.61         2.31 o
  -4  -3   1        697.24        736.93        29.45 o
  -3  -3   1        238.11        230.97         9.64 o
  -2  -3   1         56.55         48.74         2.42 o
  -1  -3   1         20.58         16.36         1.54 o
   0  -3   1       2316.55       2381.19       137.45 o
   1  -3   1       1186.66       1128.87        79.06 o
   2  -3   1        532.88        549.20        17.89 o
   3  -3   1        537.24        545.38        29.26 o
   4  -3   1        302.63        363.73        19.71 o
   5  -3   1        212.14        194.24        11.37 o
   6  -3   1         99.00         90.26         5.10 o
   7  -3   1        531.49        443.30        33.90 o
   8  -3   1         69.48         61.34         3.24 o
   9  -3   1          0.03          2.67         1.03 o
  10  -3   1          5.78          4.52         1.34 o
  -9  -2   1         20.46         18.81         2.57 o
  -8  -2   1         28.88         22.68         1.92 o
  -7  -2   1        102.63         93.54         4.56 o
  -6  -2   1        111.37        106.31         6.95 o
  -5  -2   1         13.17         18.75         4.27 o
  -4  -2   1        429.56        473.99        19.04 o
  -3  -2   1        354.20        374.54        15.12 o
  -2  -2   1       1439.82       1378.38        54.26 o
  -1  -2   1       3325.86       3057.77       176.46 o
   0  -2   1       1831.99       1781.15       102.80 o
   1  -2   1        167.53        182.16         7.24 o
   2  -2   1        111.61        103.72         5.69 o
   3  -2   1        611.45        606.70        23.90 o
   4  -2   1        424.55        441.86        17.50 o
   5  -2   1        130.77        119.16         5.06 o
   6  -2   1          1.73          1.93         0.45 o
   7  -2   1        536.44        532.63        20.56 o
   8  -2   1         48.74         44.44         3.50 o
   9  -2   1          0.58          0.41         0.82 o
  -9  -1   1         15.34         13.26         2.06 o
  -8  -1   1          9.93         11.36         1.31 o
  -7  -1   1        162.31        141.65         8.56 o
  -6  -1   1         31.76         38.53         3.46 o
  -5  -1   1        557.40        543.75        17.42 o
  -4  -1   1          3.80          2.63         0.32 o
  -3  -1   1        650.47        644.71        20.43 o
  -2  -1   1        119.41        107.36         3.59 o
  -1  -1   1          1.46          0.53         0.17 o
   0  -1   1        599.69        604.12        35.08 o
   2  -1   1          9.29          8.51         0.51 o
   3  -1   1        669.73        685.71        27.05 o
   4  -1   1         90.38         96.18         4.15 o
   5  -1   1        198.71        182.00         6.08 o
   6  -1   1         67.16         63.02         2.42 o
   7  -1   1        179.45        179.76         7.75 o
   8  -1   1         67.78         64.82         4.53 o
   9  -1   1         21.08         20.25         2.36 o
  -9   0   1         19.04         23.13         2.47 o
  -7   0   1        522.64        492.15        20.56 o
  -6   0   1         93.86        101.83         5.07 o
  -5   0   1        720.59        699.40        26.52 o
  -4   0   1        453.18        490.42        18.63 o
  -3   0   1       1054.97       1049.48        56.02 o
  -2   0   1       1392.66       1211.46        84.60 o
  -1   0   1       3606.73       4057.13       161.81 o
   0   0   1        749.07        743.19        23.39 o
   1   0   1       3359.85       2901.15       113.45 o
   2   0   1        286.31        282.23        11.30 o
   3   0   1        264.66        261.74        10.58 o
   4   0   1          2.42          4.37         0.64 o
   5   0   1        141.14        129.81         4.44 o
   6   0   1          0.38          0.20         0.39 o
   7   0   1          0.03         -0.27         0.47 o
   9   0   1          9.24          6.68         1.44 o
 -10   1   1         18.00         22.51         2.67 o
  -9   1   1          7.68          9.35         1.54 o
  -8   1   1          9.95         11.51         1.64 o
  -7   1   1         16.53         17.09         1.03 o
  -6   1   1         26.29         20.19         3.80 o
  -5   1   1        297.93        305.10        16.26 o
  -4   1   1        135.65        143.36         4.74 o
  -3   1   1        229.86        253.00         8.14 o
  -2   1   1         56.10         47.53         1.79 o
  -1   1   1        364.51        370.54        13.97 o
   0   1   1       1745.78       1917.10        60.33 o
   1   1   1       1165.53       1295.88        40.97 o
   2   1   1          4.46          3.87         0.49 o
   3   1   1        244.00        293.73        11.91 o
   4   1   1        645.71        692.18        22.05 o
   5   1   1        226.07        213.93         7.07 o
   6   1   1         14.89         12.73         2.67 o
   7   1   1          4.47          2.86         0.76 o
   8   1   1          2.28          1.70         0.69 o
   9   1   1         22.32         23.34         2.67 o
 -10   2   1          0.47          2.47         1.03 o
  -9   2   1          0.16          1.23         0.72 o
  -8   2   1        368.77        367.15        20.48 o
  -7   2   1        142.85        140.69         5.87 o
  -6   2   1          3.57          3.07         0.44 o
  -5   2   1         10.47          7.78         0.74 o
  -4   2   1         62.45         78.27         2.71 o
  -3   2   1       2028.56       2142.14        67.32 o
  -2   2   1        682.26        762.02        24.06 o
  -1   2   1      14318.72      10802.05       403.87 o
   0   2   1        495.19        486.79        19.27 o
   1   2   1        441.53        459.57        14.60 o
   2   2   1        367.43        410.00        16.43 o
   4   2   1          9.00          6.06         0.81 o
   5   2   1          1.85          2.31         0.58 o
   6   2   1         19.03         14.91         2.36 o
   7   2   1          5.51          7.40         1.11 o
   8   2   1         12.82         16.09         2.16 o
   9   2   1         62.83         65.42         5.04 o
 -10   3   1         92.33         97.87         6.48 o
  -9   3   1         27.74         32.59         2.88 o
  -8   3   1          3.35          4.25         0.79 o
  -7   3   1          9.95          9.52         1.01 o
  -6   3   1         17.15         20.76         1.12 o
  -5   3   1         36.68         28.43         1.19 o
  -4   3   1        250.42        277.47         8.96 o
  -3   3   1         48.69         72.17         2.49 o
  -2   3   1       2137.55       2302.34        90.14 o
  -1   3   1       4722.21       5684.56       327.26 o
   0   3   1        641.48        744.30        43.37 o
   1   3   1        705.25        744.73        29.54 o
   2   3   1        184.33        184.69         7.76 o
   3   3   1        738.12        831.91        33.13 o
   4   3   1         23.94         27.92         1.78 o
   5   3   1         67.80         72.92         3.68 o
   6   3   1        100.28         97.23         4.76 o
   7   3   1          0.12          0.10         0.49 o
   8   3   1         24.43         32.78         2.54 o
 -10   4   1         17.62         19.84         2.47 o
  -9   4   1         24.17         24.45         1.74 o
  -8   4   1          0.13          0.48         0.61 o
  -7   4   1         74.29         71.43         3.35 o
  -6   4   1         18.56         17.68         1.30 o
  -5   4   1         36.30         37.62         1.47 o
  -4   4   1       1387.94       1675.05        65.52 o
  -3   4   1        604.40        616.80        24.31 o
  -2   4   1          1.71          2.66         0.39 o
  -1   4   1        135.58        156.60         9.71 o
   0   4   1        149.56        200.25        12.40 o
   1   4   1        516.88        566.70        33.65 o
   2   4   1         30.91         26.82         1.18 o
   3   4   1         83.45         80.53         5.25 o
   4   4   1         53.98         53.14         2.89 o
   5   4   1         33.47         28.18         2.05 o
   6   4   1        109.31        109.39         5.38 o
   7   4   1          0.85          0.62         0.92 o
   8   4   1         14.77         16.15         1.84 o
 -10   5   1          3.13          4.83         1.75 o
  -9   5   1          3.95          4.37         0.94 o
  -8   5   1          4.41          3.19         0.79 o
  -7   5   1        138.75        130.45         5.57 o
  -6   5   1         70.98         75.48         3.45 o
  -5   5   1          6.48         10.07         0.87 o
  -4   5   1         47.95         53.45         2.00 o
  -3   5   1        406.82        429.24        17.08 o
  -2   5   1         39.54         28.09         2.26 o
  -1   5   1        728.43        803.05        47.07 o
   0   5   1        800.81        800.92        47.13 o
   1   5   1        144.61        171.80        11.14 o
   2   5   1         58.73         66.64         3.08 o
   3   5   1        681.44        694.90        28.02 o
   4   5   1         55.95         53.25         3.00 o
   5   5   1         13.98         14.93         1.62 o
   6   5   1          0.13          0.34         0.57 o
   7   5   1          2.30          1.96         0.76 o
  -9   6   1         10.55         12.70         1.42 o
  -8   6   1          1.72          1.56         0.76 o
  -7   6   1         78.45         76.44         6.38 o
  -6   6   1         31.90         29.82         1.70 o
  -5   6   1          1.50          1.20         0.46 o
  -4   6   1        162.79        152.32         5.19 o
  -3   6   1         27.71         27.20         1.59 o
  -2   6   1          2.43          1.18         0.44 o
  -1   6   1          1.19          0.62         0.72 o
   0   6   1         94.90        112.50         7.73 o
   1   6   1        268.48        274.70        11.43 o
   2   6   1        184.50        182.08         7.71 o
   3   6   1        173.41        191.31        12.79 o
   4   6   1        115.75        115.08         5.67 o
   5   6   1         64.40         75.71         4.17 o
   6   6   1         12.47         14.81         1.77 o
   7   6   1          2.27          4.99         2.11 o
  -9   7   1        101.22         95.19         4.55 o
  -8   7   1          8.55          8.79         1.39 o
  -7   7   1         44.27         41.64         2.24 o
  -6   7   1         61.78         56.55         2.74 o
  -5   7   1         61.15         65.70         4.73 o
  -4   7   1        224.70        235.95         9.64 o
  -3   7   1        101.13        101.89         4.49 o
  -2   7   1         19.41         18.11         1.27 o
  -1   7   1        191.63        189.10        12.18 o
   0   7   1         34.86         36.20         3.39 o
   1   7   1         50.16         87.81         3.71 o
   2   7   1          0.05          0.92         0.92 o
   3   7   1          0.66          0.10         0.82 o
   4   7   1         19.44         24.67         3.60 o
   5   7   1         24.07         26.83         3.91 o
   6   7   1          4.23          7.50         2.26 o
  -9   8   1         14.62         16.68         1.63 o
  -8   8   1         18.52         16.23         1.48 o
  -7   8   1         18.64         16.37         1.33 o
  -6   8   1          0.27          0.03         0.87 o
  -5   8   1          0.03         -0.24         0.67 o
  -4   8   1         20.00         19.67         1.38 o
  -3   8   1         10.48         11.61         2.36 o
  -2   8   1         92.38         86.64         7.62 o
  -1   8   1        226.55        224.87        14.45 o
   0   8   1         74.57         62.78         3.24 o
   1   8   1          0.04          0.92         1.03 o
   2   8   1         25.05         26.22         3.60 o
   3   8   1         53.46         50.40         4.83 o
   4   8   1          6.06          4.83         1.75 o
   5   8   1          0.07          0.62         1.03 o
  -8   9   1          4.29          2.67         1.13 o
  -7   9   1         17.00         18.30         2.47 o
  -6   9   1          2.28          2.28         0.61 o
  -5   9   1         18.76         18.63         1.35 o
  -4   9   1        109.63        107.27         4.73 o
  -3   9   1         15.39         18.58         1.20 o
  -2   9   1         51.11         43.72         1.98 o
  -1   9   1          6.95          7.46         1.08 o
   0   9   1          1.22          2.51         0.74 o
   1   9   1         21.13         23.95         3.39 o
   2   9   1         31.25         31.36         4.11 o
   3   9   1          3.86          4.63         1.64 o
   4   9   1          6.35          5.65         2.06 o
  -7  10   1          0.07          0.21         1.03 o
  -6  10   1         53.83         50.71         4.22 o
  -5  10   1         30.83         29.30         3.08 o
  -4  10   1          0.28          0.22         0.54 o
  -3  10   1         33.09         41.78         4.01 o
  -2  10   1          7.05          7.92         1.14 o
  -1  10   1         53.27         46.89         2.72 o
   0  10   1          0.00          0.00         0.92 o
   1  10   1          0.02          0.51         0.82 o
   2  10   1          5.93          8.43         2.16 o
   3  10   1          0.94          1.13         1.13 o
  -6  11   1          0.24         -0.51         1.03 o
  -5  11   1          2.53          2.26         1.23 o
  -4  11   1          4.72          3.60         1.34 o
  -3  11   1          0.00          1.75         0.92 o
  -2  11   1          8.38         12.19         1.46 o
  -1  11   1          0.03          2.06         1.23 o
   0  11   1          3.03          2.77         1.34 o
   1  11   1          7.48          8.22         2.26 o
  -3  12   1          7.00          7.91         1.75 o
  -2  12   1          0.04          1.44         1.13 o
  -1 -12   2          0.90          3.19         1.75 o
   0 -12   2          5.98         10.07         2.57 o
   1 -12   2          3.37          4.11         1.85 o
   2 -12   2          1.91          2.67         1.03 o
   3 -12   2          0.41          0.92         0.72 o
   4 -12   2         12.73         15.52         1.95 o
   5 -12   2          2.40          3.70         1.03 o
  -3 -11   2         32.59         39.38         5.35 o
  -2 -11   2         14.93         17.68         3.60 o
  -1 -11   2         11.50         10.59         2.67 o
   0 -11   2         90.65         92.53         7.51 o
   1 -11   2         52.23         45.88         4.42 o
   2 -11   2          8.47          6.27         1.23 o
   3 -11   2         29.09         28.17         2.47 o
   4 -11   2          1.47          3.19         1.03 o
   5 -11   2         15.48         20.15         2.16 o
   6 -11   2         22.00         15.22         1.75 o
   7 -11   2          0.10          0.62         0.82 o
  -4 -10   2         19.85         18.09         3.50 o
  -3 -10   2         18.04         17.06         3.39 o
  -2 -10   2         90.00         85.43         7.31 o
  -1 -10   2         44.33         43.30         4.83 o
   0 -10   2         20.70         18.40         2.98 o
   1 -10   2          6.11          7.71         1.95 o
   2 -10   2         53.49         47.41         2.66 o
   3 -10   2          1.35          3.80         1.03 o
   4 -10   2          4.65          2.88         1.03 o
   5 -10   2         33.65         30.03         2.47 o
   7 -10   2         13.25         14.60         1.85 o
   8 -10   2          7.01          5.20         0.94 o
  -5  -9   2         11.89         11.92         2.88 o
  -4  -9   2         43.06         43.81         5.35 o
  -3  -9   2          3.58          2.06         1.44 o
  -2  -9   2          1.50          2.06         1.34 o
  -1  -9   2        140.36        150.24        10.72 o
   0  -9   2         17.86         14.08         2.47 o
   1  -9   2         42.02         30.86         3.19 o
   2  -9   2         59.86         52.26         2.77 o
   3  -9   2          0.84          1.23         0.72 o
   4  -9   2         35.98         33.42         2.67 o
   5  -9   2         96.56         76.80         4.94 o
   6  -9   2          0.67          0.31         0.62 o
   7  -9   2          2.72          3.49         1.03 o
   8  -9   2          1.53          0.00         0.82 o
  -6  -8   2         14.56         15.62         3.08 o
  -5  -8   2         16.81         22.31         3.70 o
  -4  -8   2         33.44         31.36         4.32 o
  -3  -8   2         19.71         19.64         3.29 o
  -2  -8   2        111.66        119.68         8.86 o
  -1  -8   2         49.42         54.32         4.73 o
   0  -8   2          2.99          1.75         1.13 o
   1  -8   2         49.05         53.50         4.42 o
   2  -8   2        263.90        280.75        11.62 o
   3  -8   2          0.80          1.90         0.51 o
   4  -8   2         84.55         69.08         4.43 o
   5  -8   2         18.57         13.98         1.44 o
   6  -8   2          0.31         -0.10         0.51 o
   7  -8   2         92.48         89.86         5.66 o
   8  -8   2         49.27         48.03         3.60 o
   9  -8   2         16.84         22.68         1.96 o
  -7  -7   2         14.90         14.19         2.88 o
  -6  -7   2         26.93         30.23         4.22 o
  -5  -7   2          0.19          0.72         1.03 o
  -4  -7   2         29.43         42.57         4.73 o
  -3  -7   2          3.42          3.08         1.34 o
  -2  -7   2          6.88          9.15         1.95 o
  -1  -7   2         75.75         81.85         6.18 o
   0  -7   2          5.43          9.46         1.75 o
   1  -7   2        232.86        223.71        13.96 o
   2  -7   2        239.62        231.14         9.59 o
   3  -7   2        158.47        138.03         6.03 o
   4  -7   2         59.92         47.44         3.19 o
   5  -7   2          2.44          2.16         0.72 o
   6  -7   2          8.19          7.50         1.13 o
   7  -7   2          0.07          1.44         0.82 o
   8  -7   2          0.98          0.50         0.61 o
   9  -7   2          1.90          1.96         0.76 o
  -7  -6   2          6.77          7.74         1.28 o
  -6  -6   2          0.10          0.81         0.64 o
  -5  -6   2          4.00          3.60         1.34 o
  -4  -6   2         98.48        106.27         7.93 o
  -3  -6   2          0.73          1.23         0.92 o
  -2  -6   2         34.10         34.77         3.29 o
  -1  -6   2        442.83        471.75        28.50 o
   0  -6   2        234.79        226.38        14.17 o
   1  -6   2        239.01        284.29        17.28 o
   2  -6   2        340.58        373.97        15.01 o
   3  -6   2        463.81        510.93        20.23 o
   4  -6   2        234.48        261.50        14.47 o
   5  -6   2         24.58         20.67         1.65 o
   6  -6   2        481.22        491.60        26.77 o
   7  -6   2        143.57        132.20         7.93 o
   8  -6   2         87.45         84.67         4.00 o
   9  -6   2        131.99        135.47         6.04 o
  -8  -5   2          5.94          7.24         1.75 o
  -7  -5   2         32.80         29.57         2.52 o
  -6  -5   2         21.43         19.50         2.47 o
  -5  -5   2          0.35          1.08         0.54 o
  -4  -5   2          0.31          0.18         0.46 o
  -3  -5   2        135.23        131.38         8.97 o
  -2  -5   2        370.56        371.19        22.64 o
  -1  -5   2        904.58       1010.34        59.20 o
   0  -5   2        358.61        410.20        24.45 o
   1  -5   2        282.64        281.76        16.92 o
   2  -5   2        474.26        581.67        31.42 o
   3  -5   2         56.70         62.37         2.66 o
   4  -5   2          9.77         12.85         1.23 o
   5  -5   2          2.66          2.78         0.62 o
   6  -5   2        127.46        125.71         7.42 o
   7  -5   2        393.80        413.48        22.88 o
   8  -5   2          8.29          9.60         1.23 o
   9  -5   2          4.98          5.86         1.75 o
  -8  -4   2          0.34          0.88         0.69 o
  -7  -4   2         65.00         61.73         3.47 o
  -6  -4   2         42.68         40.94         2.93 o
  -5  -4   2          8.20          6.64         1.03 o
  -4  -4   2        228.29        208.06         7.21 o
  -3  -4   2          5.02          8.79         1.01 o
  -2  -4   2        133.17        117.48         7.85 o
  -1  -4   2         72.48         68.84         4.84 o
   0  -4   2         34.74         45.80         3.29 o
   1  -4   2         18.61         17.66         2.26 o
   2  -4   2          0.06         -0.02         0.17 o
   3  -4   2         20.53         14.60         1.23 o
   4  -4   2          3.79          1.54         0.51 o
   5  -4   2          1.61          1.34         0.62 o
   6  -4   2        155.24        145.08         8.46 o
   7  -4   2        516.63        505.71        27.92 o
   8  -4   2        206.85        193.77        14.59 o
   9  -4   2         17.70         16.14         2.26 o
  -9  -3   2         21.01         22.32         3.08 o
  -8  -3   2          0.15          0.25         0.98 o
  -7  -3   2         52.53         50.51         3.91 o
  -6  -3   2         12.12         10.60         1.26 o
  -5  -3   2         16.42         16.90         1.43 o
  -4  -3   2        245.61        283.62        11.78 o
  -3  -3   2        151.20        148.34         6.41 o
  -2  -3   2         30.51         31.07         2.57 o
  -1  -3   2          6.13          4.93         0.93 o
   0  -3   2       5064.59       4717.18       271.78 o
   1  -3   2       1175.00       1040.57        40.89 o
   2  -3   2       1783.79       1689.58        66.13 o
   3  -3   2        153.02        125.87         5.15 o
   4  -3   2        122.14        135.15         6.40 o
   5  -3   2         15.90         18.02         1.08 o
   6  -3   2       1389.13       1306.10        70.17 o
   7  -3   2         36.47         32.81         2.88 o
   8  -3   2          9.86         12.85         1.95 o
   9  -3   2          0.06         -0.51         0.92 o
  -9  -2   2          0.02         -0.41         0.92 o
  -8  -2   2         14.25         11.53         1.75 o
  -7  -2   2        199.50        195.60         8.87 o
  -6  -2   2          9.51          9.31         0.75 o
  -5  -2   2        684.50        678.30        21.72 o
  -4  -2   2        382.61        406.70        13.20 o
  -3  -2   2        336.96        373.77        15.04 o
  -2  -2   2         99.91         91.46         4.00 o
  -1  -2   2      10557.25       9825.48       565.50 o
   0  -2   2       1882.40       1974.19       113.94 o
   1  -2   2        329.85        285.33        15.43 o
   2  -2   2        458.95        415.68        26.59 o
   3  -2   2        182.78        229.09         9.17 o
   4  -2   2        218.38        225.37         9.13 o
   5  -2   2         31.15         25.91         1.52 o
   6  -2   2        183.73        176.21         7.51 o
   7  -2   2        295.03        303.43        17.16 o
   8  -2   2          0.32          0.92         0.82 o
   9  -2   2         22.01         26.22         2.78 o
  -9  -1   2          2.88          1.44         0.92 o
  -8  -1   2        159.58        154.89         6.94 o
  -7  -1   2          2.86          2.35         0.64 o
  -6  -1   2          8.32          6.21         0.59 o
  -5  -1   2        274.15        275.92         9.05 o
  -4  -1   2         36.74         32.35         1.32 o
  -3  -1   2        580.32        636.80        25.23 o
  -2  -1   2       1176.18       1245.85        39.35 o
  -1  -1   2       7171.82       5098.84       293.79 o
   2  -1   2        476.70        514.24        20.26 o
   3  -1   2         54.17         48.92         2.25 o
   4  -1   2       2444.32       2403.34       225.22 o
   5  -1   2       1317.94       1157.75       101.06 o
   6  -1   2        324.32        275.33        10.79 o
   7  -1   2         44.90         45.05         3.39 o
   8  -1   2          0.01          0.92         0.72 o
   9  -1   2         22.74         22.10         2.47 o
 -10   0   2         13.83         16.34         2.36 o
  -9   0   2          0.00          1.54         0.82 o
  -8   0   2         42.93         43.30         5.50 o
  -7   0   2          4.58          3.98         0.56 o
  -6   0   2          3.01          1.51         0.67 o
  -5   0   2        174.55        123.81         7.85 o
  -4   0   2          0.19          0.09         0.21 o
  -3   0   2       3396.16       3549.78       111.65 o
  -2   0   2       5763.95       5892.49       159.34 o
  -1   0   2       2825.44       3020.21       117.37 o
   0   0   2         14.88         14.13         0.78 o
   1   0   2        610.99        576.54        22.71 o
   2   0   2        891.08        879.83        34.64 o
   3   0   2        681.16        692.65        27.46 o
   4   0   2         52.40         45.13         2.28 o
   5   0   2        299.94        304.96         9.96 o
   6   0   2        307.36        289.95        12.07 o
   7   0   2        334.29        291.36        20.58 o
   8   0   2         19.17         16.86         2.06 o
 -10   1   2          9.79         10.38         1.85 o
  -9   1   2          2.28          3.29         1.03 o
  -8   1   2        163.35        166.56         6.85 o
  -7   1   2         23.00         16.27         2.58 o
  -6   1   2          0.37          0.48         0.33 o
  -5   1   2        306.35        353.23        11.38 o
  -4   1   2         17.99         14.74         0.75 o
  -3   1   2        104.87        119.14         4.71 o
  -2   1   2        333.99        326.48        10.75 o
  -1   1   2         24.74         38.09         1.75 o
   0   1   2       3121.24       2755.59       118.07 o
   1   1   2         45.72         58.18         1.99 o
   2   1   2       1235.93       1262.07        49.64 o
   3   1   2        315.66        374.02        15.07 o
   4   1   2        332.92        322.60        13.15 o
   5   1   2         18.98         16.64         1.85 o
   6   1   2        471.27        451.55        27.39 o
   7   1   2         38.66         44.20         6.32 o
   9   1   2         16.41         18.50         2.47 o
 -10   2   2          0.92         -0.41         1.03 o
  -9   2   2          6.12          7.91         1.34 o
  -8   2   2         24.33         23.10         1.49 o
  -7   2   2        170.20        174.01         7.07 o
  -6   2   2        412.29        390.79        12.62 o
  -5   2   2        185.68        184.42         6.08 o
  -4   2   2       1210.70       1307.40        41.16 o
  -3   2   2         69.83         56.46         1.98 o
  -2   2   2         78.16         86.71         3.46 o
  -1   2   2        229.60        261.60        10.41 o
   0   2   2        744.89        844.89        26.74 o
   1   2   2         46.00         45.67         1.64 o
   2   2   2       1017.79       1010.74        32.13 o
   3   2   2         62.21         78.03        12.72 o
   4   2   2        143.62        166.88        28.16 o
   5   2   2         31.27         28.56         1.80 o
   6   2   2        352.61        317.87        13.33 o
   7   2   2          0.60          0.59         0.49 o
   8   2   2         44.33         41.22         3.45 o
 -10   3   2          0.12          2.47         1.03 o
  -9   3   2         20.71         22.99         1.56 o
  -8   3   2         81.40         77.34         3.60 o
  -7   3   2        121.81        129.45         5.46 o
  -6   3   2        294.13        289.68         9.49 o
  -5   3   2         22.44         21.02         1.88 o
  -4   3   2        259.06        249.09         8.10 o
  -3   3   2        376.93        379.97        12.14 o
  -2   3   2        872.13        982.57        37.04 o
  -1   3   2          2.09          2.89         0.51 o
   0   3   2       2193.55       2570.37       100.36 o
   1   3   2       1592.25       1757.77        55.46 o
   2   3   2       1033.39       1110.74        35.22 o
   3   3   2         60.26         73.16         3.53 o
   4   3   2        411.99        401.29        16.44 o
   5   3   2          3.61          2.06         0.72 o
   6   3   2         10.57          8.32         1.70 o
   7   3   2        169.26        163.17         7.53 o
   8   3   2          0.35          1.79         0.72 o
 -10   4   2          0.35          2.67         1.03 o
  -9   4   2         20.12         23.85         2.67 o
  -8   4   2        158.22        158.07         6.67 o
  -7   4   2          8.14          6.31         0.91 o
  -6   4   2        101.35         94.57         4.17 o
  -5   4   2         22.48         27.46         1.22 o
  -4   4   2        356.46        371.21        11.92 o
  -3   4   2         20.46         27.39         1.49 o
  -2   4   2        789.35        857.10        27.13 o
  -1   4   2         25.19         34.76         1.77 o
   0   4   2       1736.16       1905.26       101.02 o
   1   4   2        196.49        226.14         7.46 o
   2   4   2          0.03          0.31         0.24 o
   3   4   2        218.49        224.14        11.41 o
   4   4   2         25.20         25.47         1.82 o
   5   4   2         28.99         27.79         2.42 o
   6   4   2         56.64         53.81         3.16 o
   7   4   2         61.46         62.03         3.60 o
 -10   5   2          1.78          2.72         0.82 o
  -9   5   2         15.33         19.45         1.59 o
  -8   5   2         52.32         53.84         2.80 o
  -7   5   2          1.83          1.39         0.73 o
  -6   5   2          8.49         10.08         1.44 o
  -5   5   2         92.35         95.32         4.03 o
  -4   5   2        162.70        144.45         4.87 o
  -3   5   2        904.50        978.77        31.03 o
  -2   5   2       1235.29       1351.03        42.72 o
  -1   5   2          1.75          0.02         0.39 o
   0   5   2        227.10        235.27         9.67 o
   1   5   2         16.26         16.08         2.72 o
   2   5   2          0.62          0.06         0.28 o
   3   5   2         25.93         20.05         1.70 o
   4   5   2         59.54         60.48         3.33 o
   5   5   2        113.96        107.42         5.35 o
   6   5   2        113.93        124.54         6.14 o
   7   5   2          0.57          1.62         0.76 o
  -9   6   2         10.83         11.12         1.30 o
  -8   6   2          2.58          1.13         0.76 o
  -7   6   2         15.06         16.06         1.36 o
  -6   6   2          1.98          2.48         0.61 o
  -5   6   2          0.27          0.19         0.51 o
  -4   6   2        238.95        221.43         9.27 o
  -3   6   2         57.74         59.94         2.28 o
  -2   6   2        290.07        297.79        16.56 o
  -1   6   2        375.59        376.82        15.31 o
   0   6   2          0.44          0.51         0.44 o
   1   6   2          7.15          7.50         0.79 o
   2   6   2         12.53         15.42         2.47 o
   3   6   2         26.52         21.59         3.08 o
   4   6   2         21.51         27.34         2.25 o
   5   6   2          0.96          1.73         0.76 o
   6   6   2         18.97         16.49         1.95 o
  -9   7   2          0.77         -0.62         0.92 o
  -8   7   2          0.26         -0.37         0.72 o
  -7   7   2          0.22          0.10         0.54 o
  -6   7   2          3.98          4.30         1.75 o
  -5   7   2         85.73         91.63         4.02 o
  -4   7   2         12.79         13.91         1.35 o
  -3   7   2        120.30        108.91         5.44 o
  -2   7   2         23.90         19.26         1.74 o
  -1   7   2        434.86        440.98        17.90 o
   0   7   2         38.75         51.37         4.32 o
   1   7   2         25.75         24.39         1.67 o
   2   7   2        288.49        280.23        18.08 o
   3   7   2         18.74         22.93         3.39 o
   4   7   2          9.89          7.09         1.95 o
   5   7   2         42.75         40.83         4.94 o
  -9   8   2         47.24         51.94         4.32 o
  -8   8   2         32.57         33.52         3.39 o
  -7   8   2         37.18         44.53         3.70 o
  -6   8   2          7.38          5.86         1.44 o
  -5   8   2         82.10         87.06         3.91 o
  -4   8   2         29.07         28.79         1.70 o
  -3   8   2         77.91         75.05         3.41 o
  -2   8   2         79.95         86.38         3.28 o
  -1   8   2          7.60          7.10         0.99 o
   0   8   2        113.96        108.23         5.00 o
   1   8   2          4.04          4.11         1.44 o
   2   8   2        145.57        153.51        10.92 o
   3   8   2         21.61         15.22         2.78 o
   4   8   2          1.07          2.77         1.64 o
  -8   9   2          7.12          9.15         1.85 o
  -7   9   2          1.50          2.67         1.13 o
  -6   9   2          2.95          0.62         1.03 o
  -5   9   2         62.83         60.29         4.53 o
  -4   9   2         28.26         33.52         2.98 o
  -3   9   2          5.46          4.27         2.21 o
  -2   9   2         27.47         30.93         3.36 o
  -1   9   2         41.83         43.73         2.54 o
   0   9   2         16.89         18.71         2.98 o
   1   9   2         23.10         17.17         2.88 o
   2   9   2          0.03          0.92         0.92 o
   3   9   2          2.28          1.85         1.13 o
  -7  10   2          7.37          5.55         1.64 o
  -6  10   2          3.19          6.68         1.64 o
  -5  10   2          2.39          0.72         1.13 o
  -4  10   2         45.21         46.49         3.81 o
  -3  10   2         28.15         29.71         2.78 o
  -2  10   2         61.06         63.16         3.41 o
  -1  10   2         61.67         50.19         2.89 o
   0  10   2          4.54          0.62         0.82 o
   1  10   2          0.40          1.75         1.13 o
   2  10   2          3.67          6.17         1.85 o
  -5  11   2          3.40          7.30         1.75 o
  -4  11   2          2.05          2.98         1.34 o
  -3  11   2          1.72          0.62         1.03 o
  -2  11   2          1.93          4.04         0.94 o
  -1  11   2          0.46          1.44         1.13 o
   0  11   2          4.73          5.24         1.64 o
   2 -13   3          1.08          0.62         0.82 o
  -1 -12   3          1.85          2.77         1.75 o
   0 -12   3          0.42          0.51         1.23 o
   1 -12   3         39.43         34.67         5.04 o
   2 -12   3          3.13          2.67         0.92 o
   3 -12   3         13.63         12.44         1.85 o
   4 -12   3         11.29         10.38         1.75 o
   5 -12   3         46.51         52.45         3.91 o
  -3 -11   3          0.22         -1.44         1.34 o
  -2 -11   3          9.91         19.22         3.60 o
  -1 -11   3         15.21         17.89         3.39 o
   0 -11   3         51.46         44.33         4.42 o
   1 -11   3         45.65         49.78         4.53 o
   2 -11   3          3.46          3.29         1.03 o
   3 -11   3        172.60        165.11         9.89 o
   4 -11   3         18.74         19.33         2.16 o
   5 -11   3          7.35          5.55         1.23 o
   6 -11   3          7.25          8.12         1.44 o
   7 -11   3          2.42          0.92         0.92 o
  -4 -10   3          4.55          0.62         1.34 o
  -3 -10   3         30.60         40.51         5.04 o
  -2 -10   3         97.71        109.12         8.65 o
  -1 -10   3         64.59         69.35         5.97 o
   0 -10   3         28.45         32.39         3.80 o
   1 -10   3          0.02         -0.51         0.92 o
   2 -10   3         18.32         20.17         1.80 o
   3 -10   3         54.46         56.58         4.01 o
   4 -10   3          1.94          2.16         0.92 o
   5 -10   3         45.70         42.58         3.19 o
   7 -10   3          0.02         -0.82         0.72 o
  -5  -9   3         11.99         20.15         3.60 o
  -4  -9   3         54.07         56.06         5.55 o
  -3  -9   3         22.85         28.79         4.11 o
  -2  -9   3          0.38         -0.31         1.03 o
  -1  -9   3          2.21          3.49         1.44 o
   0  -9   3          7.17          5.96         1.64 o
   1  -9   3        127.62        123.75         8.55 o
   2  -9   3         77.11         74.24         3.63 o
   3  -9   3         53.46         73.25         4.84 o
   4  -9   3          6.19          5.34         1.13 o
   5  -9   3          1.01          1.95         0.72 o
   6  -9   3         29.71         30.44         2.47 o
   7  -9   3          8.58         10.69         1.54 o
   8  -9   3          0.08          0.21         0.82 o
  -6  -8   3          3.54          3.08         1.44 o
  -5  -8   3         14.69         15.52         2.88 o
  -4  -8   3         49.38         52.05         5.04 o
  -3  -8   3          5.25          3.91         1.54 o
  -2  -8   3         76.68         86.15         6.79 o
  -1  -8   3          0.12         -0.92         0.62 o
   0  -8   3          0.85          1.03         0.82 o
   1  -8   3          3.86          3.80         1.13 o
   2  -8   3         58.89         50.00         2.58 o
   3  -8   3          5.21          5.55         0.73 o
   4  -8   3         84.30         83.59         5.25 o
   5  -8   3          1.69          1.75         0.62 o
   6  -8   3        167.68        164.31         9.59 o
   7  -8   3         35.57         40.31         3.08 o
   8  -8   3          2.95          3.08         1.13 o
  -7  -7   3          0.00         -0.41         0.82 o
  -6  -7   3         10.95         11.82         2.57 o
  -5  -7   3          0.01          0.62         1.03 o
  -4  -7   3        189.71        188.65        12.89 o
  -3  -7   3        151.88        166.08        11.44 o
  -2  -7   3         35.36         41.96         3.91 o
  -1  -7   3        127.08        130.50         8.97 o
   0  -7   3          6.24          4.01         1.13 o
   1  -7   3         35.01         25.72         2.47 o
   2  -7   3          2.68          1.09         0.51 o
   3  -7   3        176.47        178.75         7.40 o
   4  -7   3          6.04          4.32         0.82 o
   5  -7   3          0.37         -0.31         0.62 o
   6  -7   3         26.72         19.33         1.85 o
   7  -7   3          0.01         -0.92         0.62 o
   8  -7   3         14.00         17.89         2.16 o
   9  -7   3         41.78         43.12         2.65 o
  -7  -6   3          0.12          0.18         0.69 o
  -6  -6   3         63.30         60.70         5.35 o
  -5  -6   3        162.51        152.98        10.72 o
  -4  -6   3         13.64         13.57         2.26 o
  -3  -6   3          2.91          1.95         1.03 o
  -2  -6   3          1.35          6.06         1.54 o
  -1  -6   3        210.25        199.17        12.71 o
   0  -6   3       1046.80       1106.01        64.66 o
   2  -6   3        823.88        841.10        33.15 o
   3  -6   3         45.11         52.42         2.36 o
   4  -6   3          3.35          2.06         0.62 o
   5  -6   3         24.62         25.91         1.95 o
   6  -6   3        202.62        219.67        12.38 o
   7  -6   3          0.01          0.21         0.72 o
   8  -6   3          0.70         -0.82         0.92 o
   9  -6   3         14.37         14.49         2.36 o
  -8  -5   3         14.34         14.23         1.74 o
  -7  -5   3          6.14          8.44         1.34 o
  -6  -5   3          0.28          0.00         0.49 o
  -5  -5   3         10.87         10.47         1.36 o
  -4  -5   3        270.93        246.30        15.72 o
  -3  -5   3        176.84        147.63         9.91 o
  -2  -5   3          0.49          0.51         0.62 o
  -1  -5   3         11.14         12.44         1.75 o
   0  -5   3        149.42        166.19        10.33 o
   1  -5   3        682.22        716.56        41.84 o
   2  -5   3         52.96         54.69         2.47 o
   3  -5   3        256.51        299.35        11.96 o
   5  -5   3          0.48          0.72         0.51 o
   6  -5   3          2.39          3.19         0.92 o
   7  -5   3        120.95        126.48         7.72 o
   8  -5   3         35.61         35.89         3.19 o
   9  -5   3         22.55         24.98         2.98 o
  -8  -4   3          4.74          3.01         2.16 o
  -7  -4   3         11.13          7.06         1.85 o
  -6  -4   3          1.62          1.23         0.61 o
  -5  -4   3         73.44         73.36         5.25 o
  -4  -4   3         15.38         12.19         1.29 o
  -3  -4   3        163.28        182.96        11.67 o
  -2  -4   3         40.57         43.12         3.40 o
   0  -4   3        485.02        474.91        27.97 o
   1  -4   3         53.38         48.01         2.18 o
   2  -4   3       1315.49       1308.61        51.36 o
   3  -4   3        979.78        987.27        46.43 o
   4  -4   3         21.43         19.82         1.01 o
   5  -4   3        299.68        305.82        16.87 o
   6  -4   3         34.73         35.79         2.78 o
   7  -4   3          5.48          7.71         1.54 o
   8  -4   3         13.70         14.08         2.16 o
   9  -4   3          9.01         11.41         2.06 o
  -9  -3   3          2.79          3.80         0.98 o
  -8  -3   3          6.99          9.22         1.44 o
  -7  -3   3         44.65         48.71         2.90 o
  -6  -3   3         49.38         48.06         2.72 o
  -5  -3   3         31.68         34.17         4.68 o
  -4  -3   3         55.77         56.20         3.91 o
  -3  -3   3       1133.93       1144.78        45.28 o
  -2  -3   3        957.97        943.99        55.17 o
  -1  -3   3       6980.22       6792.11       391.14 o
   0  -3   3        216.31        224.22        13.40 o
   1  -3   3        235.43        241.08         9.64 o
   2  -3   3          2.77          4.23         0.82 o
   3  -3   3        349.72        366.98        14.56 o
   4  -3   3         27.62         34.63         1.67 o
   5  -3   3         72.42         63.41         2.87 o
   6  -3   3         48.36         46.91         3.50 o
   7  -3   3         77.26         72.87         5.04 o
   8  -3   3         16.23         19.63         2.36 o
   9  -3   3         67.65         73.46         5.25 o
  -9  -2   3          4.94          4.21         0.91 o
  -8  -2   3         57.54         58.03         3.26 o
  -7  -2   3          9.07          6.96         1.49 o
  -6  -2   3          3.96          5.89         0.94 o
  -5  -2   3          0.14          2.24         0.43 o
  -4  -2   3          1.50          4.09         0.49 o
  -3  -2   3          5.16          4.62         0.67 o
  -2  -2   3         90.27         90.08         5.88 o
  -1  -2   3       6854.04      13541.66       778.92 o
   0  -2   3         12.97         13.68         1.13 o
   1  -2   3         30.31         28.59         2.16 o
   2  -2   3        179.78        201.95         8.14 o
   3  -2   3        325.46        342.44        13.64 o
   4  -2   3        397.29        419.46        16.76 o
   5  -2   3        638.36        646.04        25.73 o
   6  -2   3        254.95        229.68         9.63 o
   7  -2   3        142.73        142.30         8.66 o
   8  -2   3        132.17        132.04         8.24 o
   9  -2   3          8.60          8.74         1.64 o
  -9  -1   3          9.90         10.59         1.85 o
  -8  -1   3        308.04        291.95        12.32 o
  -7  -1   3         19.94         18.64         1.12 o
  -6  -1   3         41.34         43.86         1.82 o
  -5  -1   3         45.65         49.75         2.53 o
  -4  -1   3        618.75        672.40        21.41 o
  -3  -1   3       1328.47       1354.40        42.81 o
  -2  -1   3       6879.37       7286.56       340.11 o
  -1  -1   3       4317.39       4614.01       265.63 o
   0  -1   3          4.35          3.19         0.51 o
   1  -1   3        431.27        440.65        17.41 o
   2  -1   3        451.15        431.40        17.09 o
   3  -1   3       1400.03       1541.48        60.54 o
   4  -1   3         36.66         46.17         2.32 o
   5  -1   3         45.36         36.15         2.04 o
   6  -1   3        279.14        257.99        10.79 o
   7  -1   3        127.80        115.89         7.21 o
   8  -1   3         10.54         11.92         1.75 o
   9  -1   3         54.80         56.47         4.22 o
 -10   0   3          6.03          6.06         1.54 o
  -9   0   3        121.25        104.62         6.80 o
  -8   0   3        206.30        183.52         6.31 o
  -7   0   3          7.50          2.83         1.85 o
  -6   0   3        148.17        139.97         4.79 o
  -5   0   3        319.81        405.39        35.14 o
  -4   0   3        879.16        896.50        33.88 o
  -3   0   3          2.89          2.21         0.31 o
  -2   0   3        456.28        447.79        14.20 o
  -1   0   3        936.07        971.43        38.00 o
   0   0   3          0.05          0.13         0.13 o
   1   0   3       1040.36        667.98        35.70 o
   2   0   3        147.38        130.68         5.43 o
   3   0   3        729.06        843.62        33.36 o
   4   0   3        473.78        449.70        18.09 o
   5   0   3        237.89        224.49         9.39 o
   6   0   3        152.74        137.49         6.10 o
   7   0   3         52.03         51.30         2.81 o
   8   0   3          3.49          3.80         1.03 o
   9   0   3        100.99        192.67        11.73 o
 -10   1   3          2.61          5.76         1.34 o
  -9   1   3         21.43         24.06         2.26 o
  -8   1   3          0.22         -0.16         0.67 o
  -7   1   3         20.92         20.87         2.40 o
  -6   1   3        385.85        369.77        11.98 o
  -5   1   3        273.13        272.96        10.61 o
  -4   1   3        263.09        227.56         8.83 o
  -3   1   3        464.95        483.66        15.38 o
  -2   1   3         88.75         97.46         3.20 o
  -1   1   3       2866.97       3082.65        96.43 o
   0   1   3        197.17        227.03         7.29 o
   1   1   3         59.13         59.24         4.02 o
   2   1   3       1251.53       1351.61        53.17 o
   3   1   3       1055.86       1081.28        42.70 o
   4   1   3        124.08        103.71         4.67 o
   5   1   3         41.04         37.03         2.12 o
   6   1   3         33.27         35.83         2.17 o
   7   1   3         15.03         12.29         1.70 o
   8   1   3         23.31         30.74         2.78 o
 -10   2   3         64.49         80.86         5.66 o
  -9   2   3          0.33          1.22         0.49 o
  -8   2   3         71.78         66.07         3.09 o
  -7   2   3          1.12          1.43         0.46 o
  -6   2   3          5.28          4.14         0.50 o
  -5   2   3        955.90       1064.11        33.70 o
  -4   2   3        312.55        311.59        10.02 o
  -3   2   3         26.89         16.47         1.02 o
  -2   2   3         43.18         40.68         1.45 o
  -1   2   3       1289.86       1373.62        53.61 o
   0   2   3         13.39         16.14         1.13 o
   1   2   3        768.44        833.44        32.73 o
   2   2   3          6.20          6.61         1.39 o
   3   2   3         79.49         75.88         3.53 o
   4   2   3         16.07         14.70         2.16 o
   5   2   3         38.65         39.04         4.89 o
   6   2   3        125.62        124.17         5.75 o
   7   2   3          7.01          6.40         1.04 o
   8   2   3         16.48         18.47         3.29 o
 -10   3   3          3.57          4.42         1.03 o
  -9   3   3          5.55          3.93         0.93 o
  -8   3   3        107.15         99.94         4.40 o
  -7   3   3         45.97         46.86         2.36 o
  -6   3   3        142.80        165.17         5.57 o
  -5   3   3        197.49        211.21         6.99 o
  -4   3   3        183.69        179.41         5.93 o
  -3   3   3        437.04        461.29        17.57 o
  -2   3   3        487.52        496.89        15.81 o
  -1   3   3       1795.36       1799.71        95.46 o
   0   3   3        698.78        855.42        33.61 o
   1   3   3        141.98        119.46         5.05 o
   2   3   3          1.64          0.57         0.42 o
   3   3   3         24.83         23.50         2.67 o
   4   3   3         63.21         63.28         3.24 o
   5   3   3        242.87        219.72         9.51 o
   6   3   3         10.45          8.94         1.23 o
   7   3   3          1.72          2.37         0.72 o
 -10   4   3          0.06          1.44         0.82 o
  -9   4   3         37.41         41.41         4.37 o
  -8   4   3         25.24         25.19         1.70 o
  -7   4   3          1.21          0.93         0.61 o
  -6   4   3         19.72         20.12         1.10 o
  -5   4   3         10.45         11.25         1.13 o
  -4   4   3          0.69          0.51         0.27 o
  -3   4   3         15.19         15.24         0.86 o
  -2   4   3         31.02         43.91         1.68 o
  -1   4   3        315.70        446.09        17.83 o
   0   4   3         59.14         57.79         2.69 o
   1   4   3         35.66         31.06         1.62 o
   2   4   3          4.40          4.88         0.43 o
   3   4   3        405.43        385.21        20.01 o
   4   4   3         20.36         19.79         1.70 o
   5   4   3        407.12        388.14        16.25 o
   6   4   3         76.00         65.37         4.78 o
   7   4   3          7.20          6.51         1.18 o
 -10   5   3          1.52          2.67         1.23 o
  -9   5   3          4.95          5.48         1.28 o
  -8   5   3        138.80        144.55         6.19 o
  -7   5   3        199.44        201.33         8.97 o
  -6   5   3         13.62         14.96         1.49 o
  -5   5   3          9.50         15.33         1.24 o
  -4   5   3        286.48        306.62        16.81 o
  -3   5   3          5.45          7.00         0.85 o
  -2   5   3         25.97         30.30         1.31 o
  -1   5   3          0.35          0.52         0.57 o
   0   5   3        389.77        408.28        16.47 o
   1   5   3        493.62        508.19        20.33 o
   2   5   3        103.94        104.06         6.08 o
   3   5   3          0.35          0.51         0.44 o
   4   5   3         73.47         69.63         3.78 o
   5   5   3          0.29          1.32         0.64 o
   6   5   3         30.25         29.06         2.42 o
  -9   6   3         20.26         21.49         2.67 o
  -8   6   3          4.77          2.98         1.34 o
  -7   6   3         12.79         14.36         1.36 o
  -6   6   3          1.07          1.30         0.64 o
  -5   6   3        205.38        219.78         7.35 o
  -4   6   3         26.45         28.88         1.70 o
  -3   6   3        247.21        253.89         8.36 o
  -2   6   3        495.00        514.83        16.55 o
  -1   6   3         16.53         18.40         1.41 o
   0   6   3         84.04         75.95         3.59 o
   1   6   3         36.85         38.41         3.03 o
   2   6   3        493.38        485.49        29.78 o
   3   6   3          1.94          3.70         1.23 o
   4   6   3          1.28          0.88         0.61 o
   5   6   3         26.38         27.38         2.37 o
   6   6   3          3.41          3.45         0.86 o
  -9   7   3          2.14          2.47         1.34 o
  -8   7   3         19.80         18.61         2.57 o
  -7   7   3          2.06          3.19         1.13 o
  -6   7   3         19.05         17.27         2.26 o
  -5   7   3        179.16        161.07         9.80 o
  -4   7   3        528.11        523.89        16.90 o
  -3   7   3        737.98        753.88        24.13 o
  -2   7   3        379.99        388.31        15.87 o
  -1   7   3          0.69          0.57         0.51 o
   0   7   3         17.42         16.14         1.39 o
   1   7   3          9.33          7.91         1.75 o
   2   7   3          5.97          6.27         1.64 o
   3   7   3        118.38        117.70         8.86 o
   4   7   3          0.79          2.36         1.23 o
   5   7   3         18.06         24.36         3.91 o
  -8   8   3          1.06          0.72         1.13 o
  -7   8   3         14.15         15.93         2.36 o
  -6   8   3          9.85          7.40         1.54 o
  -5   8   3         23.65         23.34         2.57 o
  -4   8   3         73.60         70.76         4.79 o
  -3   8   3          0.37          0.92         0.57 o
  -2   8   3         52.25         47.41         2.64 o
  -1   8   3         10.30          7.78         2.26 o
   0   8   3          0.06          0.21         0.72 o
   1   8   3          7.63          7.50         1.85 o
   2   8   3         18.64         17.17         3.08 o
   3   8   3         20.94         19.84         3.29 o
   4   8   3         12.53         15.01         3.08 o
  -8   9   3          2.93          2.36         1.34 o
  -7   9   3          1.12          1.95         1.23 o
  -6   9   3          5.37          3.39         1.34 o
  -5   9   3          0.06          0.21         1.03 o
  -4   9   3         49.08         45.98         3.70 o
  -3   9   3          8.35          8.73         1.23 o
  -2   9   3          0.26          0.15         0.57 o
  -1   9   3         10.75         13.39         1.41 o
   0   9   3          0.49         -0.72         0.72 o
   1   9   3          0.84          2.26         1.23 o
   2   9   3         19.43         14.80         2.78 o
   3   9   3          1.70          3.39         1.44 o
  -6  10   3          1.78          3.19         1.44 o
  -5  10   3         72.93         70.38         5.25 o
  -4  10   3          5.99          6.58         1.54 o
  -3  10   3          0.35          1.59         0.73 o
  -2  10   3          0.21         -0.10         0.65 o
  -1  10   3          0.01          1.44         0.92 o
   0  10   3          9.91          8.74         2.16 o
   1  10   3         17.80         24.98         3.70 o
  -4  11   3          5.20          5.34         1.64 o
  -3  11   3          1.98          2.26         1.34 o
  -2  11   3          3.46          3.91         1.44 o
  -1  11   3         12.81         14.08         2.67 o
   1 -13   4          3.13          2.77         0.73 o
   2 -13   4          7.45          6.78         1.54 o
   3 -13   4          3.07          3.29         1.23 o
  -2 -12   4          0.59          1.13         1.64 o
  -1 -12   4         19.10         21.49         3.60 o
   0 -12   4          0.05         -0.72         1.13 o
   2 -12   4         17.17         16.55         2.16 o
   3 -12   4          3.45          2.98         1.13 o
   4 -12   4          0.17          0.72         0.92 o
   5 -12   4          0.43          0.62         0.82 o
  -3 -11   4         23.64         25.91         4.22 o
  -2 -11   4         40.79         37.43         4.83 o
  -1 -11   4          0.68          0.21         1.34 o
   1 -11   4          5.09          4.86         1.39 o
   2 -11   4          7.08          9.97         1.64 o
   3 -11   4         45.15         47.00         3.70 o
   4 -11   4          0.96         -0.21         0.72 o
   5 -11   4          2.54          3.08         1.13 o
   6 -11   4          0.06          0.00         0.72 o
  -4 -10   4          7.61         10.79         2.78 o
  -3 -10   4          4.58          1.13         1.34 o
  -2 -10   4          7.62          6.78         2.06 o
  -1 -10   4         24.31         21.49         3.29 o
   0 -10   4          3.46          3.39         1.34 o
   1 -10   4          2.41          1.85         1.34 o
   2 -10   4         76.54         75.23         3.77 o
   3 -10   4        205.51        223.84        13.00 o
   4 -10   4         76.72         81.40         5.35 o
   5 -10   4          0.36          0.41         0.72 o
   6 -10   4          7.25          5.04         1.34 o
   7 -10   4         44.80         41.14         3.29 o
  -5  -9   4         37.26         32.08         4.52 o
  -4  -9   4         10.48         12.13         2.78 o
  -3  -9   4          5.03          4.21         1.64 o
  -2  -9   4          0.56          1.34         1.13 o
  -1  -9   4          8.13          8.33         1.95 o
   0  -9   4          0.10          0.21         0.82 o
   1  -9   4         42.48         41.86         3.70 o
   2  -9   4        219.98        201.79         8.63 o
   3  -9   4          3.00          0.00         0.62 o
   4  -9   4         15.90         15.11         1.75 o
   5  -9   4          0.31          0.00         0.62 o
   6  -9   4         73.70         69.35         4.63 o
   7  -9   4          2.42          3.91         1.13 o
   8  -9   4         11.53         16.04         2.16 o
  -6  -8   4          1.57          0.92         1.13 o
  -5  -8   4          0.52          0.10         0.92 o
  -4  -8   4         32.81         40.10         4.63 o
  -3  -8   4          3.34          3.49         1.54 o
  -2  -8   4         25.94         24.16         3.19 o
  -1  -8   4         75.34         79.98         6.07 o
   0  -8   4          0.31          0.00         0.51 o
   1  -8   4        209.09        208.35        13.11 o
   2  -8   4        107.65        111.84         4.98 o
   3  -8   4          9.81          6.89         1.13 o
   4  -8   4        135.83        141.80         8.35 o
   6  -8   4         18.81         17.07         1.85 o
   7  -8   4         14.87         17.58         1.95 o
   8  -8   4          3.44          2.88         1.13 o
  -7  -7   4          4.80          6.58         1.95 o
  -6  -7   4         20.27         23.34         3.50 o
  -5  -7   4          0.70          3.08         1.44 o
  -4  -7   4          6.78          5.45         1.75 o
  -3  -7   4         95.22         87.01         6.69 o
  -2  -7   4         10.94         10.07         1.95 o
  -1  -7   4        126.95        116.27         8.04 o
   0  -7   4        288.58        294.87        18.11 o
   1  -7   4         19.24         18.92         1.36 o
   2  -7   4         10.05         10.13         0.94 o
   3  -7   4         12.28          9.85         0.87 o
   4  -7   4         29.89         26.74         2.16 o
   5  -7   4          2.44          2.67         0.72 o
   6  -7   4        108.50        109.98         6.69 o
   7  -7   4         53.21         57.81         4.01 o
   8  -7   4         90.73         93.14         6.18 o
  -8  -6   4          0.00          0.10         0.92 o
  -7  -6   4         10.62          9.35         2.26 o
  -5  -6   4          7.88          6.37         1.75 o
  -4  -6   4         62.51         61.43         5.15 o
  -3  -6   4          8.72          7.81         1.64 o
  -2  -6   4          1.00          0.31         0.72 o
  -1  -6   4          1.63          1.64         0.82 o
   0  -6   4          0.75          0.92         0.72 o
   1  -6   4          3.00          4.96         0.98 o
   2  -6   4         27.36         29.55         1.56 o
   3  -6   4        112.49        106.51         4.52 o
   4  -6   4          3.04          2.78         0.62 o
   5  -6   4        319.47        316.98        17.48 o
   6  -6   4        333.25        357.42        19.75 o
   7  -6   4         26.65         25.60         2.36 o
   8  -6   4         24.44         26.63         2.78 o
   9  -6   4         13.49         14.39         2.47 o
  -8  -5   4          5.27          5.89         1.28 o
  -7  -5   4          9.50         11.67         1.55 o
  -6  -5   4          1.04          1.47         0.69 o
  -5  -5   4        407.06        390.10        24.14 o
  -4  -5   4         35.12         24.07         2.98 o
  -3  -5   4          6.57         10.38         1.85 o
  -2  -5   4          7.41          2.57         0.93 o
  -1  -5   4        280.16        289.18        17.62 o
   0  -5   4        190.10        196.35        12.10 o
   1  -5   4          7.90          9.16         0.80 o
   2  -5   4        460.11        507.36        20.11 o
   3  -5   4         49.97         64.58         2.84 o
   4  -5   4         25.39         26.62         1.34 o
   5  -5   4         22.88         24.27         1.95 o
   6  -5   4          8.12          7.30         1.23 o
   7  -5   4         63.38         65.13         4.53 o
   8  -5   4         13.33         11.41         1.95 o
   9  -5   4          1.04          1.95         1.54 o
  -9  -4   4          0.20          0.22         0.76 o
  -8  -4   4          7.91          7.78         1.64 o
  -7  -4   4         48.79         49.47         2.97 o
  -6  -4   4        194.13        178.23         8.03 o
  -5  -4   4         65.66         65.92         3.55 o
  -4  -4   4         14.51         16.86         2.36 o
  -3  -4   4        207.82        221.41        13.85 o
  -2  -4   4          0.15          1.03         0.72 o
  -1  -4   4        954.99        996.19        58.07 o
   0  -4   4        170.27        144.26         9.00 o
   1  -4   4         43.63         44.10         2.07 o
   2  -4   4        316.44        305.55        12.20 o
   3  -4   4          0.04          0.26         0.25 o
   4  -4   4        555.03        594.17        23.50 o
   5  -4   4       1238.20       1224.49        65.66 o
   6  -4   4        112.22        106.91         6.59 o
   7  -4   4          7.08          8.94         1.64 o
   8  -4   4         23.20         22.72         2.67 o
   9  -4   4          0.74          0.41         1.13 o
  -9  -3   4          0.36          0.89         0.72 o
  -8  -3   4          0.22          0.29         0.64 o
  -7  -3   4         15.35         15.91         1.62 o
  -6  -3   4          6.01          7.10         1.02 o
  -5  -3   4        105.12        107.78         6.90 o
  -4  -3   4        102.61        112.40         5.12 o
  -3  -3   4         18.37         23.14         2.26 o
  -2  -3   4        382.13        378.35        22.60 o
  -1  -3   4       3995.43       3786.08       218.30 o
   0  -3   4       2642.79       2788.92       160.80 o
   1  -3   4        477.39        515.45        20.38 o
   2  -3   4        301.46        346.26        13.81 o
   3  -3   4        604.01        665.19        26.28 o
   4  -3   4          2.44          4.30         0.54 o
   5  -3   4        510.17        483.21        19.29 o
   6  -3   4        140.38        133.05         8.04 o
   7  -3   4          7.53          5.96         1.54 o
   8  -3   4          5.99          8.02         1.75 o
   9  -3   4         22.07         21.08         2.57 o
  -9  -2   4         24.30         24.03         2.10 o
  -8  -2   4         52.46         56.30         5.09 o
  -7  -2   4         32.70         30.75         1.55 o
  -6  -2   4         16.82         18.61         1.13 o
  -5  -2   4        236.37        208.52         7.06 o
  -4  -2   4        251.34        275.92         9.11 o
  -3  -2   4         39.29         40.91         2.26 o
  -2  -2   4        669.17       1035.01        60.11 o
  -1  -2   4       1487.65       1575.83        91.10 o
   0  -2   4         24.42         21.18         1.08 o
   1  -2   4        136.34        148.52         6.09 o
   2  -2   4       1230.64       1254.64        51.62 o
   3  -2   4          2.03          0.50         0.25 o
   4  -2   4        141.56        143.06         6.04 o
   5  -2   4          2.18          1.25         0.53 o
   6  -2   4         23.80         23.14         1.59 o
   7  -2   4        138.76        122.19         7.62 o
   8  -2   4          1.01          2.57         1.03 o
   9  -2   4         37.22         44.42         3.70 o
  -9  -1   4         49.42         48.44         3.91 o
  -8  -1   4          1.58          3.97         1.18 o
  -7  -1   4          0.01          0.52         0.39 o
  -6  -1   4         23.47         24.47         2.23 o
  -5  -1   4         29.46         26.08         1.28 o
  -4  -1   4         38.92         43.07         1.72 o
  -3  -1   4        675.92        680.65        21.69 o
  -2  -1   4       1198.11       1278.97        50.16 o
  -1  -1   4          0.98         -0.10         0.31 o
   0  -1   4         18.26         22.19         1.08 o
   1  -1   4         25.55         19.49         0.96 o
   2  -1   4       4114.16       4176.84       291.24 o
   3  -1   4          3.93          6.42         0.69 o
   4  -1   4        158.86        150.42         6.40 o
   5  -1   4         21.65         22.90         1.56 o
   6  -1   4         60.10         63.66         3.23 o
   7  -1   4          0.18          1.75         1.03 o
   8  -1   4         44.90         43.71         3.50 o
 -10   0   4          0.16          0.41         0.92 o
  -9   0   4          7.61          9.97         1.64 o
  -8   0   4         39.68         37.86         2.11 o
  -7   0   4          1.67          1.67         0.41 o
  -6   0   4          3.56          3.80         0.53 o
  -5   0   4         54.61         58.14         2.19 o
  -4   0   4        366.65        382.27        12.31 o
  -3   0   4        456.51        454.17        14.49 o
  -2   0   4         34.63         28.43         1.45 o
  -1   0   4          8.24          7.49         0.40 o
   0   0   4        396.55        418.86        16.54 o
   1   0   4         85.63         99.50         6.29 o
   2   0   4         49.10         53.61         2.50 o
   3   0   4          5.60          4.61         0.93 o
   4   0   4        152.60        151.31         6.50 o
   5   0   4          4.47          6.44         0.94 o
   6   0   4        270.17        256.59        10.85 o
   7   0   4        115.17        106.70         5.07 o
   8   0   4          5.58          6.37         1.34 o
 -10   1   4         26.49         32.69         3.08 o
  -9   1   4          0.24          1.58         0.47 o
  -8   1   4         19.65         21.74         1.70 o
  -7   1   4          0.23          0.85         0.33 o
  -6   1   4         25.51         22.52         1.85 o
  -5   1   4         14.34         11.60         1.43 o
  -4   1   4        151.15        159.70         6.62 o
  -3   1   4         59.71         58.53         2.54 o
  -2   1   4        122.20        123.25         5.10 o
  -1   1   4         37.07         35.96         1.70 o
   0   1   4        108.71        107.15         3.59 o
   1   1   4          8.71         10.10         1.13 o
   2   1   4         17.34          9.43         0.84 o
   3   1   4          0.12         -0.25         0.32 o
   4   1   4          7.60          5.25         0.76 o
   5   1   4        366.45        336.32        13.89 o
   6   1   4         12.63         16.31         1.46 o
   7   1   4         25.63         24.44         1.84 o
   8   1   4         58.77         77.25         5.45 o
 -10   2   4          9.95         12.13         1.75 o
  -9   2   4         25.77         20.51         1.16 o
  -8   2   4          5.58          6.03         1.59 o
  -7   2   4          1.04          2.22         0.81 o
  -6   2   4         10.15         12.89         0.81 o
  -5   2   4         46.38         46.46         2.14 o
  -4   2   4        118.04        135.31         4.51 o
  -3   2   4          0.22          0.43         0.21 o
  -2   2   4        191.62        191.80         7.84 o
  -1   2   4        280.50        312.83        12.51 o
   0   2   4        636.28        718.17        27.09 o
   1   2   4        170.14        189.12         6.21 o
   2   2   4         45.24         36.66         2.47 o
   3   2   4        175.31        277.93        10.87 o
   4   2   4         67.56         71.82        12.56 o
   5   2   4        110.39         88.71         4.28 o
   6   2   4        222.44        198.95         8.77 o
   7   2   4          0.00          0.87         0.59 o
 -10   3   4          0.67          1.83         0.83 o
  -9   3   4         23.40         28.95         3.44 o
  -8   3   4          6.66          7.46         0.91 o
  -7   3   4        153.45        154.16         6.38 o
  -6   3   4        170.87        178.17         6.01 o
  -5   3   4         59.96         61.46         2.27 o
  -4   3   4         32.31         37.33         1.80 o
  -3   3   4         48.09         48.02         1.78 o
  -2   3   4       1039.81       1168.84        45.91 o
  -1   3   4          0.03          0.34         0.39 o
   0   3   4         17.09         14.74         1.01 o
   1   3   4         23.36         22.22         1.04 o
   2   3   4        333.37        314.69        18.86 o
   3   3   4        234.70        221.07         9.37 o
   4   3   4        341.12        312.14        13.03 o
   5   3   4        155.36        151.94         8.24 o
   6   3   4          0.84          2.55         0.76 o
   7   3   4         35.33         37.54         2.62 o
 -10   4   4          7.05          7.71         1.44 o
  -9   4   4         13.25         14.29         2.06 o
  -8   4   4         15.73         17.27         1.40 o
  -7   4   4         87.58         87.04         3.93 o
  -6   4   4         34.31         40.20         1.74 o
  -5   4   4         12.79         12.25         0.83 o
  -4   4   4         17.71         13.91         0.99 o
  -3   4   4         28.99         24.49         1.28 o
  -2   4   4        109.54         90.83         3.17 o
  -1   4   4         82.64         87.77         3.90 o
   0   4   4        383.25        445.99        17.86 o
   1   4   4        211.18        222.02         7.37 o
   2   4   4        274.26        264.60        11.07 o
   3   4   4         16.85         18.73         2.16 o
   4   4   4          2.78          2.31         0.69 o
   5   4   4        104.72        106.34         5.26 o
   6   4   4          6.45          6.15         1.14 o
  -9   5   4         29.43         27.14         2.88 o
  -8   5   4          9.75          7.61         1.64 o
  -7   5   4         15.25         17.27         2.16 o
  -6   5   4          6.05          8.33         1.54 o
  -5   5   4        518.38        526.90        16.98 o
  -4   5   4         18.00         19.88         1.18 o
  -3   5   4        141.98        169.26         9.59 o
  -2   5   4        414.66        409.10        13.20 o
  -1   5   4         98.25        114.32         5.06 o
   0   5   4        104.30         99.64         4.43 o
   1   5   4         62.96         58.76         3.50 o
   2   5   4        147.60        147.36         7.47 o
   3   5   4          8.66          7.23         1.08 o
   4   5   4          0.17          0.27         0.54 o
   5   5   4          5.33          7.59         1.21 o
   6   5   4          1.97          2.09         0.83 o
  -9   6   4          0.64          0.51         0.92 o
  -8   6   4          4.65          7.09         1.64 o
  -7   6   4          0.74          0.92         1.03 o
  -6   6   4         37.45         40.52         3.39 o
  -5   6   4        150.51        155.88         6.85 o
  -4   6   4          7.43          8.12         1.54 o
  -3   6   4         52.97         49.02         2.64 o
  -2   6   4        158.92        141.65         6.21 o
  -1   6   4         33.94         35.43         2.05 o
   0   6   4         10.28         11.61         1.08 o
   1   6   4          1.19          2.06         1.03 o
   2   6   4          0.67          0.41         0.82 o
   3   6   4          1.54          2.60         0.74 o
   4   6   4         79.53         80.45         4.32 o
   5   6   4         25.25         29.40         5.45 o
  -9   7   4          2.62         -0.31         1.03 o
  -8   7   4         13.80         13.98         2.26 o
  -7   7   4         17.78         17.27         2.36 o
  -6   7   4          4.04          5.34         1.44 o
  -5   7   4          0.09          0.00         1.03 o
  -3   7   4          1.56          1.47         0.61 o
  -2   7   4         20.46         17.90         1.75 o
  -1   7   4         98.44         90.38         4.25 o
   0   7   4          3.53          3.98         0.76 o
   1   7   4         26.20         22.83         3.19 o
   2   7   4          1.82          0.82         0.92 o
   3   7   4          0.77          1.54         1.13 o
   4   7   4          9.08          7.91         2.36 o
  -8   8   4         25.42         26.42         3.08 o
  -7   8   4          0.37         -0.41         1.13 o
  -6   8   4         11.43         11.82         2.06 o
  -5   8   4          2.72          4.62         1.44 o
  -4   8   4         33.95         13.06         1.95 o
  -3   8   4         79.15         71.92         3.66 o
  -2   8   4          1.86          3.47         0.87 o
  -1   8   4        104.94         92.95         4.45 o
   0   8   4         26.61         30.23         3.70 o
   1   8   4         24.78         27.25         3.70 o
   2   8   4         18.83         20.35         3.29 o
   3   8   4          1.91          1.23         1.03 o
  -7   9   4          0.65          0.41         1.23 o
  -6   9   4          0.31          0.41         1.13 o
  -5   9   4          5.56          3.60         1.34 o
  -4   9   4          9.82         11.31         1.85 o
  -3   9   4          9.65         10.05         1.80 o
  -2   9   4          3.73          1.88         0.72 o
  -1   9   4          8.65          7.20         1.75 o
   0   9   4          0.91          0.72         0.82 o
   1   9   4         10.65         13.98         2.78 o
   2   9   4          1.37          1.23         1.13 o
  -6  10   4          0.00          0.62         1.34 o
  -5  10   4         39.81         36.09         3.39 o
  -4  10   4         11.42          7.81         1.75 o
  -3  10   4         15.15         16.55         1.70 o
  -2  10   4          6.17          2.68         1.13 o
  -1  10   4          7.28         11.72         2.47 o
   0  10   4          0.66          1.23         1.03 o
   1 -13   5         12.56         13.88         2.36 o
   2 -13   5          0.89          1.23         0.92 o
   3 -13   5          8.12         10.48         1.95 o
  -2 -12   5         13.30         19.53         3.49 o
  -1 -12   5         11.31         12.54         2.78 o
   0 -12   5          0.00          0.41         1.13 o
   1 -12   5         23.06         20.87         2.47 o
   2 -12   5         48.11         45.46         3.70 o
   3 -12   5          2.98          2.98         1.23 o
   4 -12   5          1.27          0.62         0.92 o
   5 -12   5          7.49          6.78         1.44 o
  -3 -11   5         16.73         21.28         3.80 o
  -2 -11   5         51.14         58.63         5.66 o
  -1 -11   5         19.94         21.69         3.29 o
   0 -11   5          8.75          9.15         2.16 o
   1 -11   5         50.94         48.15         4.63 o
   2 -11   5          0.49          0.92         1.03 o
   3 -11   5         10.05          7.09         1.54 o
   4 -11   5         15.20         12.85         1.95 o
   5 -11   5         27.90         24.98         2.57 o
   6 -11   5          5.97          6.27         1.23 o
  -5 -10   5          1.90          4.32         2.06 o
  -4 -10   5          6.96         10.48         2.78 o
  -2 -10   5         39.08         35.07         4.32 o
  -1 -10   5         38.50         39.39         4.01 o
   0 -10   5          3.85          4.93         1.54 o
   1 -10   5         49.95         54.31         4.42 o
   2 -10   5         20.33         20.56         2.26 o
   3 -10   5        184.15        174.15        10.41 o
   4 -10   5         37.84         38.26         3.09 o
   5 -10   5          2.41          0.00         0.72 o
   6 -10   5          1.84          2.16         0.92 o
   7 -10   5          3.41          1.64         1.03 o
  -6  -9   5          2.40          3.19         1.54 o
  -5  -9   5         22.09         20.77         3.50 o
  -4  -9   5          5.02          8.43         2.26 o
  -3  -9   5         11.27         11.41         2.57 o
  -2  -9   5         11.72         11.00         2.26 o
  -1  -9   5          4.16          5.24         1.44 o
   0  -9   5         10.04          9.97         1.85 o
   1  -9   5         11.19         10.22         1.44 o
   2  -9   5         19.25         16.13         2.00 o
   3  -9   5          0.58          1.44         0.82 o
   4  -9   5         29.62         30.03         2.57 o
   5  -9   5          2.74          0.82         0.72 o
   6  -9   5         39.95         44.84         3.29 o
   7  -9   5          7.21          8.53         1.54 o
   8  -9   5          0.60          0.10         1.03 o
  -6  -8   5          2.83          1.85         1.23 o
  -5  -8   5         16.43         18.61         3.08 o
  -4  -8   5         57.15         54.73         5.04 o
  -3  -8   5         33.14         24.58         3.29 o
  -2  -8   5         15.93         13.47         2.26 o
  -1  -8   5        186.09        185.81        12.17 o
   0  -8   5          3.15          4.83         1.34 o
   1  -8   5         31.83         33.42         1.96 o
   2  -8   5        170.55        164.06         7.03 o
   3  -8   5         42.40         40.84         3.09 o
   4  -8   5          0.53          0.92         0.62 o
   5  -8   5          5.55          3.91         0.93 o
   6  -8   5         18.33         16.86         1.85 o
   7  -8   5          1.06          0.21         0.82 o
   8  -8   5          9.41         12.23         1.95 o
  -7  -7   5          1.59          2.36         1.23 o
  -6  -7   5         10.95         12.44         2.57 o
  -5  -7   5          0.73          3.49         1.34 o
  -4  -7   5         14.74         12.54         2.36 o
  -3  -7   5        125.37        124.67         8.86 o
  -2  -7   5          0.01          0.72         0.72 o
  -1  -7   5        126.81        115.34         7.94 o
   0  -7   5        178.86        172.98        11.04 o
   1  -7   5        332.38        344.21        20.72 o
   2  -7   5        370.53        369.64        15.00 o
   3  -7   5          0.49          0.15         0.29 o
   4  -7   5         45.65         41.04         2.88 o
   5  -7   5        635.61        605.38        32.87 o
   6  -7   5        292.01        304.95        17.05 o
   7  -7   5         62.64         59.98         4.22 o
   8  -7   5          1.08          3.19         1.34 o
  -8  -6   5          0.01          1.34         1.23 o
  -7  -6   5          3.58          5.76         1.75 o
  -6  -6   5          3.20          4.01         1.54 o
  -5  -6   5          6.88          7.71         1.95 o
  -4  -6   5          2.19          1.13         0.92 o
  -3  -6   5          1.16          1.54         0.92 o
  -2  -6   5        359.79        308.82        19.07 o
  -1  -6   5        100.45        104.17         7.11 o
   0  -6   5        135.55        145.12         9.28 o
   1  -6   5        950.67        967.93        38.27 o
   2  -6   5          2.49          3.11         0.57 o
   3  -6   5        296.49        312.28        12.60 o
   5  -6   5         93.20         82.37         5.15 o
   6  -6   5         88.89         78.13         5.04 o
   7  -6   5         83.41        126.59         7.82 o
   8  -6   5         18.07         17.06         2.36 o
  -8  -5   5          2.96          4.01         1.09 o
  -7  -5   5          0.25         -1.03         0.72 o
  -6  -5   5         48.66         42.79         4.01 o
  -5  -5   5         18.52         17.07         2.57 o
  -4  -5   5         46.60         44.55         3.91 o
  -3  -5   5          1.52          0.92         0.72 o
  -2  -5   5         95.91         93.56         6.49 o
  -1  -5   5         68.18         79.60         5.56 o
   0  -5   5        309.42        338.62        20.22 o
   1  -5   5          0.55          0.02         0.32 o
   2  -5   5         50.01         45.81         2.18 o
   3  -5   5        128.12        125.20         6.65 o
   4  -5   5         44.91         42.70         2.04 o
   5  -5   5        476.73        475.50        25.94 o
   7  -5   5        107.56        101.42         6.49 o
   8  -5   5         66.15         67.39         5.04 o
  -9  -4   5         11.89         13.41         1.71 o
  -8  -4   5         24.04         23.85         4.93 o
  -7  -4   5          2.65          2.86         0.83 o
  -6  -4   5          8.31          6.77         1.12 o
  -5  -4   5          8.85          8.94         1.75 o
  -4  -4   5        173.32        148.91         9.80 o
  -3  -4   5        168.69        153.72        10.01 o
  -2  -4   5       3090.20       3258.15       188.29 o
  -1  -4   5         49.34         38.81         2.99 o
   0  -4   5         59.63         53.88         2.99 o
   1  -4   5        171.40        181.24        10.13 o
   2  -4   5        747.36        786.05        30.97 o
   3  -4   5        861.44       1074.77       155.26 o
   4  -4   5        470.23        519.26        20.64 o
   5  -4   5        211.77        197.78        11.25 o
   6  -4   5          0.90          0.62         0.92 o
   7  -4   5         13.97         11.82         1.95 o
   8  -4   5          2.73          3.91         1.54 o
  -9  -3   5         56.23         58.74         3.45 o
  -8  -3   5         46.99         46.82         2.83 o
  -7  -3   5          2.05          3.10         0.73 o
  -6  -3   5        278.20        259.24        11.01 o
  -5  -3   5         81.37         67.98         4.12 o
  -4  -3   5        460.44        454.45        27.24 o
  -3  -3   5       1409.73       2773.21       160.43 o
  -2  -3   5        762.08        838.89        49.06 o
  -1  -3   5         29.51         55.35         3.91 o
   0  -3   5        191.02        206.48         8.39 o
   1  -3   5          1.26          0.82         0.29 o
   3  -3   5         15.10         20.90         1.20 o
   4  -3   5        417.03        419.00        16.77 o
   5  -3   5          6.03          5.31         0.80 o
   6  -3   5         22.66         15.53         1.95 o
   7  -3   5         96.47         98.21         6.49 o
   8  -3   5          3.22          2.26         1.23 o
  -9  -2   5         34.29         32.93         2.36 o
  -8  -2   5         34.01         36.58         2.78 o
  -7  -2   5          4.08          5.32         0.94 o
  -6  -2   5         20.13         21.32         3.89 o
  -5  -2   5         61.90         64.35         2.54 o
  -4  -2   5        865.46        867.36        24.32 o
  -3  -2   5       1107.49       1124.69        65.53 o
  -2  -2   5        511.49        623.86        36.60 o
  -1  -2   5        615.83        699.30        40.78 o
   0  -2   5         35.97         31.17         2.52 o
   1  -2   5        267.53        274.94        11.04 o
   2  -2   5        831.07        993.34        38.95 o
   3  -2   5          0.07          0.67         0.36 o
   4  -2   5        143.69        123.32         6.86 o
   5  -2   5          6.21          7.39         0.94 o
   6  -2   5         15.87         15.02         1.34 o
   7  -2   5         16.74         16.96         2.16 o
   8  -2   5          0.47          0.41         0.92 o
  -9  -1   5         21.42         21.18         2.57 o
  -8  -1   5         43.31         43.45         1.97 o
  -7  -1   5          7.20          5.96         0.68 o
  -6  -1   5          0.69          0.70         0.35 o
  -5  -1   5        663.61        651.01        20.90 o
  -4  -1   5          4.18          3.46         0.47 o
  -2  -1   5        502.58        544.00        29.39 o
  -1  -1   5       1076.61       1073.44        57.31 o
   0  -1   5        283.51        280.23        11.16 o
   1  -1   5       1134.30       1280.43        74.23 o
   2  -1   5          5.10          6.65         0.64 o
   3  -1   5       1079.37       1166.33        45.93 o
   4  -1   5        221.99        209.01         8.77 o
   5  -1   5          3.33          4.74         0.87 o
   6  -1   5        100.41         89.99         4.32 o
   7  -1   5         37.12         34.66         2.98 o
   8  -1   5         44.54         47.51         3.70 o
 -10   0   5         19.37         20.15         2.67 o
  -9   0   5          0.55          0.62         0.82 o
  -8   0   5         18.38         17.85         1.51 o
  -7   0   5          0.40          0.80         0.33 o
  -6   0   5          0.60          0.42         0.33 o
  -5   0   5          0.64          0.77         0.35 o
  -4   0   5         11.95         11.28         1.18 o
  -3   0   5        376.64        391.13        15.66 o
  -2   0   5        689.18        704.32        27.78 o
  -1   0   5       1388.25       1467.28        46.26 o
   0   0   5         42.00         34.42         1.63 o
   1   0   5        897.28        941.64        37.07 o
   2   0   5         21.48         31.64         1.70 o
   3   0   5          3.13          4.05         0.69 o
   4   0   5         96.67         87.19         4.05 o
   5   0   5          4.97          5.04         0.83 o
   6   0   5          0.23          1.85         0.65 o
   7   0   5          0.89          1.64         0.82 o
   8   0   5         59.46         67.48         4.83 o
 -10   1   5          4.31          3.29         1.23 o
  -9   1   5          0.01          0.79         0.54 o
  -8   1   5          0.21          1.01         0.39 o
  -7   1   5         43.09         42.52         2.47 o
  -6   1   5        310.73        282.49        11.08 o
  -5   1   5          0.07         -0.13         0.35 o
  -4   1   5        160.80        134.13         5.60 o
  -3   1   5        830.20        857.54        33.79 o
  -2   1   5        304.43        335.02        13.46 o
  -1   1   5        856.32       1053.90        41.38 o
   0   1   5        457.23        492.53        15.73 o
   1   1   5       2076.07       1995.32        86.86 o
   2   1   5          6.40          9.76         0.86 o
   3   1   5        183.04        188.38         7.95 o
   4   1   5         14.21         12.33         1.16 o
   5   1   5        418.01        376.15        15.50 o
   6   1   5         74.08         63.08         3.34 o
   7   1   5          2.63          6.18         1.01 o
 -10   2   5          4.08          2.26         0.93 o
  -9   2   5         45.23         43.76         2.36 o
  -8   2   5          3.80          5.58         1.49 o
  -7   2   5          3.25          5.29         0.54 o
  -6   2   5          0.18          0.30         0.24 o
  -5   2   5         17.45         19.27         1.16 o
  -4   2   5        217.68        195.13         6.42 o
  -3   2   5         67.64         82.39         6.50 o
  -2   2   5        759.81        895.62        35.30 o
  -1   2   5        899.17        967.05        37.97 o
   0   2   5         76.74         93.29         3.24 o
   1   2   5        370.61        364.58        11.80 o
   2   2   5         41.88         38.06         3.19 o
   3   2   5        530.79        779.23        42.00 o
   4   2   5        299.32        288.28        12.04 o
   5   2   5         17.50         18.35         3.34 o
   6   2   5         22.36         18.92         1.67 o
   7   2   5         13.60         12.16         1.48 o
 -10   3   5          4.03          3.29         0.93 o
  -8   3   5          3.02          1.03         0.82 o
  -7   3   5         19.52         20.98         1.14 o
  -6   3   5          9.60          9.80         1.10 o
  -5   3   5         93.98         92.52         4.68 o
  -4   3   5        192.17        187.91         7.83 o
  -3   3   5         72.45         67.63         4.53 o
  -2   3   5        258.58        309.42        12.54 o
  -1   3   5        198.09        202.60         8.40 o
   0   3   5         24.88         24.57         1.12 o
   1   3   5        269.83        243.07        10.07 o
   2   3   5        148.42         77.13         4.74 o
   3   3   5        146.54        132.25        12.68 o
   4   3   5        328.91        304.00        12.76 o
   5   3   5        199.38        197.90         8.79 o
   6   3   5         92.66         90.37         4.67 o
  -9   4   5          0.24         -0.92         0.62 o
  -8   4   5          2.20          1.44         1.03 o
  -7   4   5          9.67          9.56         1.54 o
  -6   4   5         41.87         43.32         2.73 o
  -5   4   5        306.79        287.75        16.14 o
  -4   4   5         46.81         56.50         3.86 o
  -3   4   5        254.82        248.67        10.24 o
  -2   4   5        211.87        208.60         8.69 o
  -1   4   5          2.86          5.60         0.87 o
   0   4   5         26.35         23.49         1.41 o
   1   4   5        323.30        293.42         9.63 o
   2   4   5        196.31        197.06         8.52 o
   3   4   5        235.78        227.68         9.83 o
   4   4   5          7.50          9.65         1.80 o
   5   4   5         97.57         95.16         4.79 o
   6   4   5          0.50          1.36         1.54 o
  -9   5   5         14.60         17.37         2.26 o
  -8   5   5         16.66         14.70         2.06 o
  -7   5   5         11.43         12.34         1.85 o
  -6   5   5         75.52         66.07         4.63 o
  -5   5   5         94.99         63.53         4.53 o
  -4   5   5        186.43        187.43         8.00 o
  -3   5   5         81.04         73.50         5.92 o
  -2   5   5          0.86          0.82         0.44 o
  -1   5   5          3.69          4.24         0.82 o
   0   5   5         12.16         17.45         3.03 o
   2   5   5        126.75        118.92         5.59 o
   3   5   5         35.52         34.62         2.34 o
   4   5   5          0.13          1.66         0.61 o
   5   5   5          7.87         11.10         1.46 o
  -9   6   5          2.80          4.21         1.34 o
  -8   6   5         10.53         12.54         2.06 o
  -7   6   5         68.72         66.06         4.84 o
  -6   6   5          3.25          5.55         1.44 o
  -5   6   5        260.74        257.66        21.17 o
  -4   6   5        154.89        148.27         6.51 o
  -3   6   5         53.48         54.41         2.83 o
  -2   6   5         14.44         17.80         1.46 o
  -1   6   5        122.97        109.72         5.00 o
   0   6   5         16.10         17.78         2.57 o
   1   6   5        165.58        145.24        10.10 o
   2   6   5         90.21         75.35         6.18 o
   3   6   5         35.80         43.70         4.42 o
   4   6   5          1.61          1.66         0.70 o
  -8   7   5          0.43          0.10         1.13 o
  -7   7   5          3.86          1.23         1.13 o
  -6   7   5        159.23        178.47        10.82 o
  -5   7   5        114.89        133.05         8.34 o
  -4   7   5          0.04          0.29         0.54 o
  -3   7   5         13.48         14.04         1.43 o
  -2   7   5          3.75          3.85         1.28 o
  -1   7   5         78.76         76.38         3.76 o
   0   7   5         20.32         15.42         2.57 o
   1   7   5          9.26          7.61         1.85 o
   2   7   5          0.31          0.21         0.92 o
   3   7   5          3.40          2.57         1.34 o
  -7   8   5          0.04          0.92         1.23 o
  -6   8   5          0.68         -0.21         1.13 o
  -5   8   5         11.37         16.75         2.36 o
  -4   8   5         31.05         31.33         2.18 o
  -3   8   5         91.45         90.79         4.44 o
  -2   8   5          0.11          0.72         0.65 o
  -1   8   5          2.94          2.06         1.03 o
   0   8   5          0.69          1.34         0.92 o
   1   8   5         58.61         52.15         4.94 o
   2   8   5          1.29          1.64         1.23 o
  -6   9   5         59.27         66.96         5.14 o
  -5   9   5          0.36          0.62         1.23 o
  -4   9   5          5.26          9.35         1.75 o
  -3   9   5         34.67         34.72         2.27 o
  -2   9   5          3.14          1.68         0.72 o
  -1   9   5          0.25          1.54         0.92 o
   0   9   5          0.30          0.41         0.82 o
   1   9   5          3.76          5.86         1.85 o
  -4  10   5          2.23          1.44         1.23 o
  -3  10   5          2.60          3.98         0.94 o
  -2  10   5         35.68         40.92         4.22 o
   2 -13   6         36.03         38.46         3.39 o
  -2 -12   6         11.25         12.13         2.78 o
  -1 -12   6          3.14          5.34         1.75 o
   0 -12   6          0.23         -1.39         0.92 o
   1 -12   6         30.92         21.90         2.57 o
   2 -12   6         16.36         16.45         2.26 o
   3 -12   6          0.00          0.31         0.92 o
   4 -12   6          1.40          0.82         0.92 o
   5 -12   6          0.71          2.06         1.13 o
  -3 -11   6         14.64         15.21         3.08 o
  -2 -11   6         20.54         20.77         3.39 o
  -1 -11   6          0.11          0.72         1.03 o
   0 -11   6          0.51          2.16         1.23 o
   1 -11   6         30.10         44.58         4.78 o
   2 -11   6          8.91          9.66         1.75 o
   3 -11   6          9.48          9.15         1.64 o
   4 -11   6          0.12         -0.21         0.72 o
   5 -11   6          0.17          0.51         0.92 o
   6 -11   6         34.03         44.01         3.60 o
  -5 -10   6          6.15          5.76         2.36 o
  -4 -10   6          4.52          2.88         1.75 o
  -3 -10   6          0.25         -1.34         1.03 o
  -2 -10   6         63.40         60.80         5.45 o
  -1 -10   6         11.78          8.94         1.95 o
   0 -10   6         17.28         17.99         2.57 o
   1 -10   6         13.95         16.86         2.36 o
   2 -10   6          5.52          4.11         1.23 o
   3 -10   6         42.29         51.32         3.91 o
   4 -10   6         25.93         26.01         2.47 o
   5 -10   6          0.95          2.67         0.92 o
   6 -10   6          3.46          3.19         1.13 o
   7 -10   6          0.23          0.92         1.03 o
  -6  -9   6          0.47          1.54         1.23 o
  -5  -9   6          3.40          4.32         1.75 o
  -4  -9   6          7.36          7.61         1.95 o
  -3  -9   6         41.98         45.87         4.42 o
  -2  -9   6          8.95          8.74         1.95 o
  -1  -9   6          0.17          0.10         0.82 o
   0  -9   6         11.05          9.66         1.75 o
   1  -9   6         23.39         21.98         1.74 o
   2  -9   6          0.56         -0.04         0.57 o
   3  -9   6        124.16        142.15         8.65 o
   4  -9   6        209.04        225.39        13.00 o
   5  -9   6          3.47          5.96         0.94 o
   6  -9   6          8.85          9.66         1.54 o
   7  -9   6          1.53          1.34         1.03 o
  -6  -8   6          5.50          3.80         1.34 o
  -5  -8   6          8.36          6.27         1.75 o
  -4  -8   6         12.35         10.18         2.06 o
  -3  -8   6         52.33         48.56         4.53 o
  -2  -8   6         95.25         98.43         7.21 o
  -1  -8   6          6.29          4.83         1.34 o
   0  -8   6          0.47          1.23         0.72 o
   1  -8   6        147.09        149.76         6.58 o
   2  -8   6         25.30         25.32         2.11 o
   3  -8   6         27.48         27.15         2.37 o
   4  -8   6         37.57         36.10         2.78 o
   5  -8   6          2.05          2.26         1.03 o
   6  -8   6          2.38          2.36         0.82 o
   7  -8   6          1.18          1.54         0.92 o
   8  -8   6         58.12         67.17         4.94 o
  -7  -7   6          0.15          0.21         0.82 o
  -6  -7   6         47.09         44.43         4.32 o
  -5  -7   6         93.93         93.57         7.21 o
  -4  -7   6         17.95         22.62         3.19 o
  -3  -7   6         37.71         33.01         3.29 o
  -2  -7   6         34.07         40.73         3.60 o
  -1  -7   6         24.98         22.01         2.57 o
   0  -7   6          0.04          0.21         0.82 o
   1  -7   6         91.22         88.02         4.04 o
   2  -7   6         58.49         56.28         2.73 o
   3  -7   6          0.40          0.67         0.36 o
   4  -7   6          7.35          5.34         1.03 o
   5  -7   6         46.84         43.92         3.19 o
   6  -7   6          0.09          0.92         0.72 o
   7  -7   6         47.47         51.22         3.81 o
   8  -7   6         40.41         39.49         3.50 o
  -8  -6   6          0.71          0.41         0.92 o
  -7  -6   6          1.48          1.03         0.92 o
  -6  -6   6          0.90          1.75         1.03 o
  -5  -6   6        105.88         94.43         7.11 o
  -4  -6   6        247.38        230.83        14.87 o
  -3  -6   6          1.92          1.75         0.92 o
  -2  -6   6         82.67         82.89         5.97 o
  -1  -6   6        141.85        154.48         7.07 o
   0  -6   6         12.17         10.90         1.54 o
   1  -6   6        158.78        155.56         6.59 o
   2  -6   6         19.38         22.68         1.95 o
   3  -6   6         27.87         30.65         1.60 o
   5  -6   6        150.85        163.05         9.48 o
   6  -6   6         15.75         12.54         1.54 o
   7  -6   6          1.02          0.00         1.03 o
   8  -6   6          0.05         -1.54         1.03 o
  -8  -5   6          8.58         11.20         2.16 o
  -7  -5   6         49.95         48.65         4.42 o
  -6  -5   6         20.91         24.37         3.19 o
  -5  -5   6         16.15         15.42         2.36 o
  -4  -5   6         99.17         95.37         6.90 o
  -3  -5   6          8.14          7.61         1.54 o
  -2  -5   6        469.09        583.25        34.73 o
  -1  -5   6         35.74         37.96         3.09 o
   0  -5   6         16.34         15.08         2.11 o
   1  -5   6        242.76        266.02        10.84 o
   2  -5   6         17.86         14.30         1.13 o
   3  -5   6         11.33         11.13         1.23 o
   4  -5   6         44.41         43.70         2.14 o
   5  -5   6        175.78        188.20        10.72 o
   6  -5   6         85.87         75.24         4.94 o
   7  -5   6         32.03         30.64         2.88 o
   8  -5   6          7.28          5.96         1.75 o
  -8  -4   6         11.66          9.81         1.42 o
  -7  -4   6          6.29          7.91         1.64 o
  -6  -4   6         10.06         12.44         2.16 o
  -4  -4   6         50.79         59.88         4.73 o
  -3  -4   6        162.31        149.83         9.80 o
  -2  -4   6         19.33         20.87         2.26 o
  -1  -4   6        567.05        666.22        39.16 o
   0  -4   6        390.71        375.32        20.48 o
   1  -4   6          1.85          2.37         0.44 o
   2  -4   6         11.91         12.35         0.87 o
   3  -4   6         70.14         74.13         3.76 o
   4  -4   6        322.24        409.67        51.59 o
   6  -4   6          7.41         10.90         1.75 o
   7  -4   6         31.74         32.49         3.19 o
   8  -4   6          0.60          0.62         1.34 o
  -9  -3   6          0.51          1.89         0.83 o
  -8  -3   6          0.16          0.53         0.61 o
  -7  -3   6         16.44         14.98         1.56 o
  -6  -3   6        126.50        120.44         7.62 o
  -5  -3   6        134.09        130.28         8.76 o
  -4  -3   6         25.58         24.17         2.47 o
  -3  -3   6       1071.74       1054.81        61.61 o
  -2  -3   6          0.91          2.16         0.82 o
  -1  -3   6        343.60        392.54        23.26 o
   0  -3   6         62.06         63.69         2.86 o
   1  -3   6         69.20         62.66         2.80 o
   2  -3   6        780.88        850.72        49.52 o
   3  -3   6         29.95         33.14         1.70 o
   4  -3   6         70.09         67.52         4.63 o
   5  -3   6        209.30        184.96         7.86 o
   6  -3   6        131.12        128.15         7.93 o
   7  -3   6        131.61        132.24         8.34 o
   8  -3   6          3.35          3.39         1.23 o
  -9  -2   6          9.59         14.65         1.67 o
  -8  -2   6          3.13          4.58         0.71 o
  -7  -2   6          2.27          2.63         0.51 o
  -6  -2   6          0.40          1.14         0.41 o
  -5  -2   6          4.52          4.94         0.76 o
  -4  -2   6         22.34         24.23         1.65 o
  -3  -2   6        545.01        585.83        34.53 o
  -2  -2   6         24.44         19.44         1.85 o
  -1  -2   6         82.55         93.41        15.66 o
   0  -2   6        149.02        152.19         9.29 o
   1  -2   6        100.46         97.90         8.14 o
   2  -2   6        135.09        123.99         5.26 o
   3  -2   6          6.10          4.15         0.58 o
   4  -2   6         93.31         90.82         4.13 o
   5  -2   6         15.97         15.48         1.42 o
   6  -2   6        146.57        140.23         8.66 o
   7  -2   6         16.96         20.66         2.36 o
   8  -2   6         78.15         89.41         6.17 o
  -9  -1   6         10.36         14.23         1.56 o
  -8  -1   6          3.43          5.25         1.16 o
  -7  -1   6         78.37         68.73         2.76 o
  -6  -1   6         38.24         36.03         1.68 o
  -5  -1   6         88.86         79.87         2.98 o
  -4  -1   6         58.18         50.33         3.71 o
  -3  -1   6        116.19        124.24         7.42 o
  -2  -1   6         21.42         23.73         2.06 o
  -1  -1   6          8.92          7.55         0.61 o
   0  -1   6          0.06          1.43         0.77 o
   1  -1   6       1411.98       1334.05       173.32 o
   2  -1   6        123.23        131.98         5.58 o
   3  -1   6         34.47         31.07         1.81 o
   4  -1   6        306.69        285.15        11.77 o
   5  -1   6          9.21          6.68         1.34 o
   6  -1   6        117.69        118.03         5.48 o
   7  -1   6         38.44         40.62         3.29 o
   8  -1   6         36.84         42.26         3.50 o
  -9   0   6         27.91         29.97         1.95 o
  -8   0   6          8.97         10.41         0.93 o
  -7   0   6        100.36         98.00         4.27 o
  -6   0   6        248.00        237.23         7.95 o
  -5   0   6         52.32         46.94         2.42 o
  -4   0   6         34.60         36.59         1.95 o
  -3   0   6        491.26        497.76        19.88 o
  -2   0   6        151.14        156.47         5.20 o
  -1   0   6         26.36         24.16         2.57 o
   0   0   6         10.91         10.18         1.34 o
   1   0   6        342.40        331.68        13.33 o
   2   0   6         30.35         20.14         1.39 o
   3   0   6         30.16         28.71         1.77 o
   4   0   6        149.08        127.34         5.65 o
   5   0   6          0.62          0.31         0.51 o
   6   0   6         57.18         55.15         3.00 o
   7   0   6          1.00          3.49         0.92 o
  -9   1   6         50.79         49.06         3.60 o
  -8   1   6         21.44         20.53         1.24 o
  -7   1   6         25.09         26.98         1.71 o
  -6   1   6         63.65         56.84         2.23 o
  -5   1   6        102.15         94.27         3.36 o
  -4   1   6          8.47          6.82         0.76 o
  -3   1   6          4.18          4.49         0.69 o
  -2   1   6        356.25        357.43        14.42 o
  -1   1   6         98.85         91.71         4.11 o
   0   1   6         20.32         24.52         1.10 o
   1   1   6         28.04         32.03         1.75 o
   2   1   6        161.01         79.84         4.75 o
   3   1   6        168.07        158.68         6.84 o
   4   1   6         19.09         22.92         1.67 o
   5   1   6          0.02          0.43         0.49 o
   6   1   6         60.07         50.41         4.53 o
   7   1   6          2.72          1.98         0.84 o
  -9   2   6         23.87         24.47         2.26 o
  -8   2   6          5.65          5.24         1.13 o
  -7   2   6         38.16         30.44         2.47 o
  -6   2   6          3.05          2.89         0.61 o
  -5   2   6         17.38         16.23         1.75 o
  -4   2   6         18.80         17.65         1.75 o
  -3   2   6        127.78        130.56         5.63 o
  -2   2   6        298.67        280.37        11.42 o
  -1   2   6        293.66        294.67        12.04 o
   0   2   6         68.01         75.70         5.18 o
   1   2   6         54.17         50.47         3.14 o
   2   2   6        107.76        104.49         4.67 o
   3   2   6         22.76         22.03         2.98 o
   4   2   6          0.01         -0.03         0.67 o
   5   2   6          8.50          9.37         1.20 o
   6   2   6          6.04          7.68         1.16 o
  -9   3   6          0.91          2.26         1.03 o
  -8   3   6          2.64          2.16         0.82 o
  -7   3   6          2.16          2.23         0.51 o
  -6   3   6        162.43        151.23         8.25 o
  -5   3   6         39.73         36.41         2.78 o
  -4   3   6         10.38         10.28         1.01 o
  -3   3   6        199.43        207.52        11.56 o
  -2   3   6         27.43         33.02         1.84 o
  -1   3   6         33.11         31.22         1.75 o
   0   3   6        304.65        300.91         9.84 o
   1   3   6         42.70         45.82         1.90 o
   2   3   6          9.64          9.35         1.34 o
   3   3   6         11.34         12.54         1.21 o
   4   3   6         19.23         20.90         1.62 o
   5   3   6         17.79         17.52         1.65 o
   6   3   6          0.41          2.53         1.08 o
  -9   4   6          0.44         -0.92         1.13 o
  -8   4   6          2.50          2.06         0.92 o
  -7   4   6          8.68          8.53         1.54 o
  -6   4   6         15.80         15.01         1.95 o
  -5   4   6        138.80        134.20         5.89 o
  -4   4   6         97.75         90.24         4.14 o
  -3   4   6          4.97          3.75         0.87 o
  -2   4   6         43.27         32.14         4.58 o
  -1   4   6         84.53         85.02         3.93 o
   0   4   6        224.07        214.25         9.00 o
   1   4   6         73.63         69.42         3.39 o
   2   4   6          0.20         -0.28         0.51 o
   3   4   6         45.61         31.46         6.74 o
   4   4   6          7.38          6.54         1.06 o
   5   4   6          7.65          8.80         1.29 o
  -9   5   6          1.82          0.92         0.82 o
  -8   5   6          0.74          0.82         0.82 o
  -7   5   6         32.87         30.64         2.88 o
  -6   5   6        102.89         99.81         4.66 o
  -5   5   6         95.95         97.07         4.55 o
  -4   5   6         10.96          9.21         1.08 o
  -3   5   6         15.25         18.91         5.50 o
  -2   5   6        129.10        120.47         5.35 o
  -1   5   6         28.43         25.49         1.69 o
   0   5   6         87.77         82.38         3.91 o
   1   5   6        124.27        117.84         8.55 o
   2   5   6         25.32         21.90         3.19 o
   3   5   6          0.38          2.06         1.03 o
   4   5   6         51.94         51.43         5.04 o
  -8   6   6          0.25         -0.41         0.82 o
  -7   6   6          0.02          0.51         1.03 o
  -6   6   6        201.72        194.79        11.65 o
  -5   6   6         81.15         95.79        17.08 o
  -4   6   6          0.24          0.57         0.51 o
  -3   6   6         41.99         43.60         2.46 o
  -2   6   6          5.43          6.31         1.23 o
  -1   6   6          0.05          0.76         0.39 o
   0   6   6         72.07         57.11         4.94 o
   1   6   6          1.52          0.82         1.13 o
   2   6   6          5.91          6.99         1.85 o
   3   6   6         13.33         11.72         2.57 o
   4   6   6        102.77        108.90         8.75 o
  -8   7   6          4.23          2.78         1.34 o
  -7   7   6          1.86          1.23         1.13 o
  -6   7   6          5.43          5.34         1.44 o
  -5   7   6          5.62          9.33         1.39 o
  -4   7   6          1.32          1.64         1.13 o
  -3   7   6         25.56         22.92         1.80 o
  -2   7   6         21.07         17.95         1.54 o
  -1   7   6          0.36          0.59         0.61 o
   0   7   6          0.12          0.72         0.72 o
   1   7   6         39.23         43.60         4.32 o
   2   7   6         29.76         25.60         3.80 o
   3   7   6          4.80          6.17         2.06 o
  -7   8   6          4.02          5.34         1.75 o
  -6   8   6         17.28         17.58         2.47 o
  -5   8   6          6.55          5.45         1.44 o
  -4   8   6          0.17          0.68         0.61 o
  -3   8   6          8.93         10.95         1.33 o
  -2   8   6          0.54          0.81         0.92 o
  -1   8   6         14.32         14.29         2.47 o
   0   8   6          8.21          9.56         2.16 o
   1   8   6          6.99          7.50         2.06 o
  -5   9   6          0.91          0.00         1.13 o
  -4   9   6          0.04         -0.31         1.03 o
  -3   9   6          6.38          6.36         1.08 o
  -2   9   6         14.77         15.83         2.78 o
  -1   9   6          0.01          0.31         0.82 o
  -2 -12   7          1.74          2.57         1.64 o
  -1 -12   7          0.15          1.75         1.34 o
   0 -12   7         12.30         11.54         1.43 o
   1 -12   7          0.07          0.51         0.82 o
   2 -12   7         30.89         31.77         3.19 o
   3 -12   7         11.64         11.82         1.95 o
   4 -12   7          0.12         -0.51         0.92 o
  -3 -11   7          3.88          5.34         1.95 o
  -2 -11   7          2.25          2.77         1.54 o
  -1 -11   7          0.19          2.36         1.23 o
   0 -11   7          1.08          2.10         0.79 o
   1 -11   7         63.09         60.81         3.34 o
   2 -11   7          1.92          2.57         1.13 o
   3 -11   7          1.69          1.34         0.92 o
   4 -11   7          5.12          5.04         1.34 o
   5 -11   7          2.50          1.13         0.92 o
  -4 -10   7          4.04          6.48         2.06 o
  -3 -10   7          0.77          0.62         1.34 o
  -2 -10   7          2.48          2.26         1.34 o
  -1 -10   7         23.23         24.16         3.19 o
   0 -10   7          1.89          1.23         1.03 o
   1 -10   7         46.65         53.18         2.41 o
   2 -10   7          0.08          0.00         0.82 o
   3 -10   7          0.22          0.51         0.82 o
   4 -10   7          4.72          3.08         1.03 o
   5 -10   7        126.44        119.66         7.41 o
   6 -10   7          1.85          1.85         1.03 o
  -5  -9   7          0.00         -0.82         0.92 o
  -4  -9   7          0.11         -0.62         0.92 o
  -3  -9   7         13.86         11.62         2.26 o
  -2  -9   7         57.99         58.95         5.04 o
  -1  -9   7         17.50         13.98         2.36 o
   0  -9   7          4.52          4.83         1.44 o
   1  -9   7         59.89         57.15         2.98 o
   2  -9   7         32.79         35.80         2.11 o
   3  -9   7          4.03          4.83         1.13 o
   4  -9   7         34.01         34.55         2.88 o
   5  -9   7          2.13          3.91         1.03 o
   6  -9   7          3.14          2.57         1.03 o
   7  -9   7          4.75          5.55         1.44 o
  -6  -8   7          0.29         -0.72         0.82 o
  -5  -8   7          0.06         -0.41         0.92 o
  -4  -8   7         40.76         48.75         4.53 o
  -3  -8   7        182.39        178.80        12.06 o
  -2  -8   7         23.21         17.58         2.57 o
  -1  -8   7          2.23          2.36         0.92 o
   0  -8   7          1.48          1.54         0.82 o
   1  -8   7         17.66         18.40         1.49 o
   2  -8   7         38.50         39.39         2.18 o
   3  -8   7          2.42          4.42         1.03 o
   4  -8   7        212.75        209.53        12.07 o
   5  -8   7         76.53         73.47         4.84 o
   6  -8   7         29.66         27.35         2.47 o
   7  -8   7          6.76         13.46         1.85 o
  -7  -7   7          1.98          1.44         1.03 o
  -6  -7   7          0.20          0.41         0.82 o
  -5  -7   7          5.68          5.55         1.54 o
  -4  -7   7          2.48          0.21         0.82 o
  -3  -7   7          0.30          1.34         0.92 o
  -2  -7   7          9.33         12.23         2.06 o
  -1  -7   7         78.43         80.50         5.87 o
   0  -7   7         25.92         22.11         2.26 o
   1  -7   7          2.53          2.57         0.98 o
   2  -7   7        347.82        368.75        16.87 o
   3  -7   7        909.85        928.35        36.80 o
   4  -7   7        311.16        341.02        18.92 o
   5  -7   7         37.62         37.64         2.88 o
   6  -7   7         10.92         10.90         1.54 o
   7  -7   7          0.22          1.44         0.92 o
  -7  -6   7         24.28         29.20         3.80 o
  -6  -6   7          5.90          4.42         1.44 o
  -5  -6   7          9.48          9.76         2.06 o
  -4  -6   7         24.51         19.64         2.78 o
  -3  -6   7         65.31         60.51         4.84 o
  -2  -6   7        185.69        176.15        11.35 o
  -1  -6   7        166.28        131.02         8.67 o
   0  -6   7          2.41          2.36         0.58 o
   1  -6   7          0.00         -0.07         0.32 o
   2  -6   7        126.57        118.44         5.09 o
   3  -6   7         18.01         16.27         2.06 o
   4  -6   7         12.60         13.06         1.44 o
   5  -6   7          0.09          0.00         0.62 o
   6  -6   7         27.83         27.76         2.36 o
   7  -6   7         34.94         32.08         2.88 o
  -8  -5   7          0.63         -0.31         1.13 o
  -7  -5   7          8.76          7.09         1.75 o
  -6  -5   7         21.45         21.18         2.98 o
  -5  -5   7        249.55        374.00        23.13 o
  -3  -5   7         14.47         19.12         2.47 o
  -2  -5   7         33.18         36.10         3.09 o
  -1  -5   7         61.42         64.12         4.63 o
   0  -5   7         99.35         88.91         4.03 o
   1  -5   7         74.85         72.86         3.34 o
   2  -5   7        314.49        318.15        12.85 o
   3  -5   7        147.33        153.35        10.88 o
   4  -5   7        485.14        481.14        19.29 o
   5  -5   7         85.16         77.10         4.94 o
   6  -5   7          3.50         -0.10         1.23 o
   7  -5   7        200.84        206.09        12.27 o
   8  -5   7         30.12         36.81         3.70 o
  -8  -4   7         14.60         14.60         2.47 o
  -7  -4   7          2.27          1.34         0.92 o
  -6  -4   7         87.35         81.94         6.18 o
  -5  -4   7        165.64        170.03        11.24 o
  -4  -4   7          0.02          0.10         0.62 o
  -3  -4   7        511.66        559.82        33.38 o
  -2  -4   7        298.07        335.35        20.29 o
  -1  -4   7         56.49         72.15         5.04 o
   0  -4   7         21.15         19.76         1.23 o
   1  -4   7        566.53        590.69        23.45 o
   2  -4   7          5.09          4.88         0.72 o
   3  -4   7         60.74         56.62         2.68 o
   4  -4   7        125.82        121.08         5.23 o
   5  -4   7          4.61          3.91         1.13 o
   6  -4   7        110.96        105.23         6.69 o
   7  -4   7         74.93         54.33         4.32 o
  -9  -3   7          9.10         14.66         1.74 o
  -8  -3   7          9.76          9.97         1.95 o
  -7  -3   7         12.13          9.66         1.85 o
  -6  -3   7          1.02          1.13         0.82 o
  -5  -3   7         97.82         95.46         6.80 o
  -4  -3   7          2.79          4.42         1.13 o
  -3  -3   7         81.07         88.15         6.08 o
  -2  -3   7         67.67         54.87         4.02 o
  -1  -3   7          6.04          2.90         1.23 o
   0  -3   7        178.87        199.43         8.15 o
   1  -3   7        504.78        522.14        20.77 o
   2  -3   7         22.07         27.28         1.65 o
   3  -3   7         36.87         37.23         1.95 o
   4  -3   7        166.53        167.70         7.12 o
   5  -3   7        387.72        361.84        14.82 o
   6  -3   7         15.53         12.44         1.95 o
   7  -3   7          4.55          4.73         1.54 o
  -9  -2   7          1.02          2.74         0.91 o
  -8  -2   7          6.99         10.38         1.34 o
  -7  -2   7         14.80         13.98         1.17 o
  -6  -2   7        525.89        514.32        27.56 o
  -5  -2   7          8.70          9.46         1.09 o
  -4  -2   7          4.60          6.89         1.23 o
  -3  -2   7          0.27         -0.10         0.62 o
  -2  -2   7         52.11         53.31         3.91 o
  -1  -2   7        151.67        152.48         6.32 o
   0  -2   7        170.61        190.48         7.77 o
   1  -2   7        116.13        136.37         8.66 o
   2  -2   7         59.62         66.85         3.03 o
   3  -2   7         77.47         83.59         5.15 o
   4  -2   7        209.50        210.92         8.91 o
   5  -2   7          3.38          1.06         0.77 o
   6  -2   7          6.11          6.58         1.54 o
   7  -2   7          8.84         15.32         2.16 o
  -9  -1   7          0.01          0.65         0.49 o
  -8  -1   7         31.76         31.18         1.85 o
  -7  -1   7        112.32        112.05         9.37 o
  -6  -1   7         70.22         75.54         5.45 o
  -4  -1   7         54.64         52.67         2.69 o
  -3  -1   7         71.63         91.67         4.22 o
  -2  -1   7        747.79        785.92        31.02 o
  -1  -1   7         70.96         69.71         3.06 o
   0  -1   7          4.83          5.98         0.54 o
   1  -1   7        181.78        196.96         8.10 o
   2  -1   7         43.61         43.96         2.27 o
   3  -1   7         15.03         15.01         1.30 o
   4  -1   7         68.97         64.06         3.25 o
   5  -1   7         18.09         14.89         1.43 o
   6  -1   7         60.34         56.59         3.50 o
   7  -1   7          0.11          2.77         0.92 o
  -9   0   7          8.35         10.38         1.64 o
  -8   0   7         14.16         14.68         1.17 o
  -7   0   7         24.78         30.16         4.37 o
  -6   0   7         48.06         42.62         2.68 o
  -5   0   7          2.84          3.14         0.65 o
  -4   0   7        183.64        160.14         6.88 o
  -3   0   7        128.37        123.92        16.44 o
  -2   0   7          1.76          4.12         0.36 o
  -1   0   7        108.89        119.87         4.97 o
   0   0   7          5.78          6.77         0.93 o
   1   0   7         63.64         53.06         4.01 o
   2   0   7          8.58          6.76         0.87 o
   3   0   7         36.27         33.52         2.02 o
   4   0   7        473.38        444.38        18.15 o
   5   0   7        101.73        105.90         6.54 o
   6   0   7         42.61         39.95         2.44 o
   7   0   7         19.79         20.97         2.26 o
  -9   1   7          0.92          1.34         0.82 o
  -8   1   7          0.73          1.52         1.03 o
  -7   1   7          4.27          5.24         0.87 o
  -6   1   7        116.81        109.47         4.91 o
  -5   1   7         20.68         21.65         1.45 o
  -4   1   7          0.04          0.63         0.42 o
  -3   1   7        425.70        453.18        23.88 o
  -2   1   7         30.73         20.06         1.95 o
  -1   1   7         15.26         16.20         1.30 o
   0   1   7         71.94         69.27         3.07 o
   1   1   7        184.56        181.99         7.64 o
   2   1   7        291.86        279.13        11.48 o
   3   1   7        488.82        443.32        18.00 o
   4   1   7         22.21         25.43         1.71 o
   5   1   7         66.19         66.23         3.44 o
   6   1   7          6.65          6.43         0.99 o
  -9   2   7         20.47         19.33         2.26 o
  -8   2   7         48.51         45.87         3.50 o
  -7   2   7          0.05          0.47         0.39 o
  -6   2   7         54.72         51.81         2.69 o
  -5   2   7         34.59         38.01         2.14 o
  -4   2   7        340.15        345.23        14.02 o
  -3   2   7        135.34        126.34         5.53 o
  -2   2   7          3.54          4.52         0.69 o
  -1   2   7         69.64         61.63         3.05 o
   0   2   7        188.31        188.44         8.03 o
   1   2   7        110.33        120.28        14.32 o
   2   2   7        166.25        252.51        14.02 o
   3   2   7          3.52          9.46         1.95 o
   4   2   7         15.51         25.65         2.36 o
   5   2   7         81.87         74.05         3.83 o
   6   2   7          0.94          1.49         1.54 o
  -9   3   7          2.63          4.32         1.13 o
  -8   3   7          2.87          2.36         1.03 o
  -7   3   7          4.36          5.49         0.83 o
  -6   3   7         62.17         62.85         4.78 o
  -5   3   7         17.28         18.78         1.42 o
  -4   3   7          6.16          7.14         1.03 o
  -3   3   7          4.32          2.87         0.61 o
  -2   3   7          0.03         -0.05         0.36 o
  -1   3   7          1.59          1.56         0.57 o
   0   3   7        165.83        151.91         6.67 o
   1   3   7        591.45        607.75        36.49 o
   2   3   7        180.02        188.29        12.48 o
   3   3   7        146.56         95.92         5.98 o
   4   3   7          6.93          9.08         1.18 o
   5   3   7         48.24         48.63         2.89 o
  -9   4   7          0.01          2.57         0.92 o
  -8   4   7          0.12          0.62         1.03 o
  -7   4   7         26.80         25.70         2.67 o
  -6   4   7        132.71        160.78        16.69 o
  -5   4   7         74.63         80.07         5.66 o
  -4   4   7          5.09          6.31         0.93 o
  -3   4   7        188.01        181.20         7.77 o
  -2   4   7        163.57        161.15         9.28 o
  -1   4   7          7.27          6.92         0.91 o
   0   4   7        120.21        120.63         5.47 o
   1   4   7          2.04          0.72         0.92 o
   2   4   7         25.08         32.18         3.80 o
   3   4   7         21.33         24.98         3.50 o
   4   4   7         22.47         25.60         3.70 o
  -8   5   7          8.40          9.46         1.24 o
  -7   5   7         75.03         82.83         5.66 o
  -6   5   7          6.83          7.82         1.09 o
  -5   5   7          2.07          3.26         0.82 o
  -4   5   7          3.08          2.57         0.69 o
  -3   5   7          9.94         10.16         1.11 o
  -2   5   7         11.63         10.99         1.14 o
  -1   5   7         13.44         15.53         1.35 o
   0   5   7          1.64          0.51         0.82 o
   1   5   7          0.50          0.92         0.92 o
   2   5   7         12.80         22.82         3.39 o
   3   5   7          2.82          4.83         1.64 o
   4   5   7         23.70         27.04         4.11 o
  -8   6   7          0.12          0.62         1.03 o
  -7   6   7          0.48          1.34         1.13 o
  -6   6   7         25.65         23.24         2.57 o
  -5   6   7          2.96          4.93         1.23 o
  -4   6   7          6.29          7.76         1.05 o
  -3   6   7         26.24         28.81         3.86 o
  -2   6   7         96.06         82.09         4.01 o
  -1   6   7         31.32         31.09         2.04 o
   0   6   7         37.48         39.90         3.91 o
   1   6   7          4.78          5.45         1.85 o
   2   6   7          5.37          8.33         2.26 o
   3   6   7          0.89          1.13         1.44 o
  -7   7   7          8.54         12.03         2.06 o
  -6   7   7          0.03          1.75         1.23 o
  -5   7   7          1.49          2.77         0.80 o
  -4   7   7          0.72          1.23         0.58 o
  -3   7   7         41.68         34.19         2.15 o
  -2   7   7          1.98          2.17         0.69 o
  -1   7   7          4.26          5.24         1.54 o
   0   7   7          2.21          2.26         1.34 o
   1   7   7          1.07          2.06         1.03 o
  -6   8   7          0.09          0.72         1.34 o
  -5   8   7          1.12          1.54         1.03 o
  -4   8   7          4.35          6.02         1.06 o
  -3   8   7          1.41          4.03         0.87 o
  -2   8   7          8.77          7.61         1.95 o
  -1   8   7          3.50          1.23         1.03 o
   0   8   7          5.29          8.53         2.06 o
  -1 -12   8          2.94          5.76         1.64 o
   0 -12   8          0.41          0.62         0.48 o
   1 -12   8          9.52         10.07         1.95 o
   2 -12   8         31.93         30.33         3.19 o
   3 -12   8          0.43         -0.41         0.92 o
  -3 -11   8          2.60          2.57         1.54 o
  -2 -11   8          2.80          7.81         2.16 o
  -1 -11   8          2.84          1.85         1.23 o
   0 -11   8          2.54          5.18         1.08 o
   1 -11   8          6.60          7.81         1.64 o
   2 -11   8         13.64         13.16         1.95 o
   3 -11   8          4.38          3.19         1.13 o
   4 -11   8         31.16         31.57         2.88 o
   5 -11   8          0.00         -0.21         0.92 o
  -4 -10   8         13.02         12.54         2.78 o
  -3 -10   8          3.47          2.57         1.34 o
  -2 -10   8          3.94          8.02         1.95 o
  -1 -10   8          2.92          3.29         1.34 o
   0 -10   8         32.52         29.46         1.99 o
   1 -10   8          0.40          0.84         0.61 o
   2 -10   8         61.87         73.66         5.14 o
   3 -10   8         15.84         14.49         1.95 o
   4 -10   8         99.56         98.10         6.38 o
   5 -10   8         28.31         22.83         2.36 o
   6 -10   8          1.87          1.75         0.92 o
  -5  -9   8          9.80          9.25         2.26 o
  -4  -9   8          0.23          0.21         0.92 o
  -3  -9   8          2.33          0.92         1.13 o
  -2  -9   8          2.91          3.49         1.64 o
  -1  -9   8         17.81         17.68         2.47 o
   0  -9   8          0.12         -0.21         0.51 o
   1  -9   8         22.32         23.80         1.74 o
   2  -9   8         74.00         71.93         4.94 o
   3  -9   8          0.63         -0.51         0.62 o
   4  -9   8          3.80          3.08         1.03 o
   5  -9   8         16.53         17.48         2.06 o
   6  -9   8         20.80         23.64         2.47 o
  -6  -8   8          2.85          2.06         1.23 o
  -5  -8   8          4.69          1.75         1.13 o
  -4  -8   8          0.17          0.10         0.92 o
  -3  -8   8         36.46         48.95         4.52 o
  -2  -8   8         47.33         54.52         4.63 o
  -1  -8   8          0.20          1.85         0.92 o
   0  -8   8        133.17        166.33        25.96 o
   1  -8   8        108.49        116.88         5.31 o
   2  -8   8          0.76          1.14         0.57 o
   3  -8   8          0.02         -0.10         0.62 o
   4  -8   8         16.62         14.80         1.75 o
   5  -8   8          0.61          1.44         0.72 o
   6  -8   8          3.27          3.19         1.03 o
   7  -8   8         33.39         33.11         2.98 o
  -7  -7   8          6.05          4.83         1.75 o
  -6  -7   8         10.18          8.94         2.06 o
  -5  -7   8          5.33          5.70         1.16 o
  -4  -7   8          0.81          0.21         0.82 o
  -3  -7   8          4.74          4.93         1.34 o
  -2  -7   8         12.88         13.26         2.06 o
  -1  -7   8          9.65         10.38         1.75 o
   0  -7   8         42.56         43.44         2.36 o
   1  -7   8        187.11        232.99        39.92 o
   2  -7   8         10.12         10.74         1.02 o
   3  -7   8        209.21        203.56        11.66 o
   4  -7   8        130.66        139.68         8.24 o
   5  -7   8          0.01         -0.77         0.51 o
   6  -7   8          0.04         -0.92         0.62 o
   7  -7   8          9.76          9.76         1.75 o
  -7  -6   8          2.90          2.16         1.13 o
  -6  -6   8         13.33         12.54         2.36 o
  -5  -6   8         16.61         14.19         2.36 o
  -4  -6   8          8.22         13.77         2.26 o
  -3  -6   8         70.76         59.69         4.73 o
  -2  -6   8          8.88          8.94         1.75 o
  -1  -6   8        133.55        137.49         8.97 o
   0  -6   8         21.69         28.07         2.26 o
   1  -6   8        144.92        140.52         6.07 o
   2  -6   8         18.34         18.80         1.27 o
   3  -6   8         46.28         47.51         2.42 o
   4  -6   8        318.41        315.89        17.57 o
   5  -6   8          9.74          9.35         1.44 o
   6  -6   8         12.37         13.36         1.75 o
   7  -6   8          4.22          6.68         1.64 o
  -8  -5   8          0.81          0.82         0.92 o
  -7  -5   8         11.64         10.28         2.16 o
  -6  -5   8         64.33         60.80         5.04 o
  -5  -5   8        121.35        123.39         8.65 o
  -4  -5   8        686.79        641.03        38.33 o
  -3  -5   8        148.50        153.91        10.21 o
  -2  -5   8          0.14          1.75         0.82 o
  -1  -5   8         34.50         34.16         1.92 o
   0  -5   8        179.43        185.05         7.75 o
   1  -5   8         83.63         63.32         2.97 o
   2  -5   8        120.41        113.65         4.94 o
   3  -5   8         34.09         35.99         1.92 o
   4  -5   8         41.29         40.56         3.09 o
   5  -5   8          0.06          0.72         0.82 o
   6  -5   8          4.48          3.80         1.23 o
   7  -5   8          1.77         -0.82         1.13 o
  -8  -4   8         16.25         20.97         2.98 o
  -7  -4   8         20.26         25.60         3.19 o
  -6  -4   8         48.32         46.80         4.11 o
  -5  -4   8         76.66         69.16         5.45 o
  -4  -4   8         14.61         17.78         2.47 o
  -3  -4   8        113.14        117.24         7.93 o
  -2  -4   8        112.07        119.11         7.83 o
  -1  -4   8         16.87         19.91         1.30 o
   0  -4   8        179.18        167.88         7.02 o
   1  -4   8        253.75        273.57        11.15 o
   2  -4   8        702.51        879.03       117.04 o
   3  -4   8          1.32          1.89         0.57 o
   4  -4   8          1.03          1.16         0.87 o
   5  -4   8         19.00         20.97         2.16 o
   6  -4   8         18.58         15.73         2.16 o
   7  -4   8         15.08         20.35         2.67 o
  -8  -3   8          0.37          0.51         0.92 o
  -7  -3   8         11.82         11.20         1.95 o
  -6  -3   8         17.29         16.86         2.47 o
  -5  -3   8          5.53          5.24         1.34 o
  -4  -3   8        123.84        112.21         7.62 o
  -3  -3   8         28.42         26.53         2.57 o
  -2  -3   8         11.14         10.38         1.54 o
  -1  -3   8        244.12        225.56         9.25 o
   0  -3   8        973.50       1010.63        58.87 o
   1  -3   8        125.56        123.26         5.25 o
   2  -3   8         18.06         19.81         1.95 o
   3  -3   8          0.36         -0.15         0.36 o
   4  -3   8         10.97          9.67         1.05 o
   5  -3   8         13.44         14.44         1.42 o
   6  -3   8         75.86         68.53         4.94 o
   7  -3   8          0.91          2.06         1.23 o
  -9  -2   8          9.09         11.72         2.06 o
  -8  -2   8          2.39          2.57         1.13 o
  -7  -2   8         47.88         42.38         3.70 o
  -6  -2   8          1.03          2.16         1.03 o
  -5  -2   8         66.84         48.06         3.91 o
  -4  -2   8         31.36         45.25         3.70 o
  -3  -2   8          0.38          0.92         0.62 o
  -2  -2   8          8.24          9.78         0.93 o
  -1  -2   8         10.69         10.77         0.84 o
   0  -2   8        210.62        325.96        17.66 o
   1  -2   8        101.52         81.60         4.94 o
   2  -2   8          0.30          1.18         0.51 o
   3  -2   8         89.21         86.38         5.35 o
   4  -2   8         11.64         11.80         1.23 o
   5  -2   8         94.82         97.93         6.28 o
   6  -2   8        132.81        128.53         8.03 o
   7  -2   8          2.05          3.60         1.23 o
  -9  -1   8          0.21          0.55         0.64 o
  -8  -1   8         21.47         20.09         3.19 o
  -7  -1   8          6.36          6.78         1.02 o
  -6  -1   8         39.58         35.38         2.98 o
  -5  -1   8         75.29         75.43         3.74 o
  -4  -1   8         31.92         32.03         1.93 o
  -3  -1   8          2.63          3.10         0.65 o
  -2  -1   8         37.81         35.78         1.80 o
  -1  -1   8          2.71          2.17         0.36 o
   0  -1   8        135.99        133.79         5.64 o
   1  -1   8          2.97          4.63         1.13 o
   2  -1   8        114.47        109.30         7.42 o
   3  -1   8         60.31         50.17         2.68 o
   4  -1   8          0.82         -0.21         0.77 o
   5  -1   8          3.32          5.72         0.96 o
   6  -1   8         18.24         17.58         2.06 o
  -9   0   8          5.50         10.89         1.75 o
  -8   0   8          1.35          2.16         0.65 o
  -7   0   8        146.87        143.63         9.38 o
  -6   0   8          2.06          2.27         0.77 o
  -5   0   8        112.49        110.22         5.02 o
  -4   0   8          1.07          0.41         0.44 o
  -3   0   8        257.05        261.04        10.90 o
  -2   0   8          7.34          7.35         1.54 o
  -1   0   8         12.69         14.29         1.85 o
   0   0   8         22.53         20.33         1.26 o
   1   0   8          4.14          4.85         0.72 o
   2   0   8        444.78        440.36        17.78 o
   3   0   8        557.69        523.32        21.13 o
   4   0   8         63.17         57.49         3.04 o
   5   0   8          0.34          1.69         0.48 o
   6   0   8          6.94         11.12         1.27 o
  -9   1   8          4.72          7.19         1.44 o
  -8   1   8          6.08          8.13         1.05 o
  -7   1   8         10.90         13.19         1.34 o
  -6   1   8         13.20         13.03         1.31 o
  -5   1   8        160.37        151.53         6.66 o
  -4   1   8         65.27         69.11         4.48 o
  -3   1   8         54.39         45.86         4.37 o
  -2   1   8         50.43         47.03         3.55 o
  -1   1   8          3.41          1.85         0.58 o
   0   1   8        120.15        112.00         7.62 o
   2   1   8         19.76         19.19         1.39 o
   3   1   8         12.40         16.04         2.47 o
   4   1   8          6.92          5.89         0.86 o
   5   1   8         66.05         60.15         3.60 o
   6   1   8          1.73          3.65         0.91 o
  -9   2   8         12.18         15.73         2.16 o
  -8   2   8          3.23          6.89         1.44 o
  -7   2   8          0.03          1.57         0.62 o
  -6   2   8          1.68          3.62         0.80 o
  -5   2   8          7.99          5.14         0.87 o
  -4   2   8         15.58         16.49         2.06 o
  -3   2   8         16.78         16.59         1.42 o
  -2   2   8         75.93         74.94         5.35 o
  -1   2   8         15.92         18.83         1.55 o
   0   2   8        262.74        280.07        17.46 o
   1   2   8        314.88        355.97        22.02 o
   2   2   8          3.25          2.67         1.13 o
   3   2   8          6.58          6.78         1.75 o
   4   2   8         19.47         19.84         3.08 o
   5   2   8         78.40         88.59         7.20 o
  -8   3   8         30.45         30.43         2.78 o
  -7   3   8         88.99        105.68         9.97 o
  -6   3   8        336.53        332.15        13.75 o
  -5   3   8         45.09         39.41         2.29 o
  -4   3   8          4.11          5.02         1.95 o
  -3   3   8         48.57         43.76         2.42 o
  -2   3   8        124.78        116.09         5.29 o
  -1   3   8          0.73          1.49         0.58 o
   0   3   8        233.44        233.26         9.95 o
   1   3   8         55.26         46.81         4.22 o
   2   3   8         20.34         21.49         2.98 o
   3   3   8          2.77          2.77         1.13 o
   4   3   8         25.35         26.11         3.70 o
  -8   4   8          6.66         12.85         2.06 o
  -7   4   8        140.50        149.87         9.27 o
  -6   4   8         81.68         76.92         3.85 o
  -5   4   8          6.14          7.22         1.01 o
  -4   4   8         13.69         11.69         1.26 o
  -3   4   8         10.96         10.36         1.95 o
  -2   4   8          8.57          8.04         1.04 o
  -1   4   8          5.18         11.40         1.31 o
   0   4   8         35.33         36.46         4.83 o
   1   4   8         12.63         17.78         2.88 o
   2   4   8         29.05         27.04         3.70 o
   4   4   8         64.92         68.72         6.17 o
  -8   5   8          0.11          2.06         1.13 o
  -7   5   8         91.40         76.26         5.35 o
  -6   5   8          1.40          1.44         0.69 o
  -5   5   8         20.15         22.02         1.80 o
  -4   5   8         21.46         24.33         1.78 o
  -3   5   8          8.66         13.70         1.41 o
  -2   5   8         37.91         36.43         2.20 o
  -1   5   8         83.18         68.46         4.94 o
   0   5   8         19.62         17.99         2.88 o
   1   5   8          6.43          6.17         1.75 o
   2   5   8          1.61          0.92         1.03 o
   3   5   8          0.01          0.41         1.13 o
  -7   6   8         14.12         12.85         2.06 o
  -6   6   8         13.18         14.80         2.16 o
  -5   6   8          3.43          5.46         1.08 o
  -4   6   8          1.59          2.46         0.92 o
  -3   6   8          4.96          7.71         1.11 o
  -2   6   8         16.48         14.83         1.45 o
  -1   6   8          6.94          8.74         2.16 o
   0   6   8         25.27         26.83         3.70 o
   1   6   8         23.27         27.55         3.91 o
  -6   7   8          4.29          7.50         2.06 o
  -5   7   8          0.97          1.74         0.76 o
  -4   7   8         35.39         36.77         2.37 o
  -3   7   8          1.59          4.15         0.86 o
  -2   7   8          6.17          4.69         0.89 o
  -1   7   8         16.63         18.61         3.08 o
   0   7   8          9.77         14.08         2.67 o
   0 -12   9          4.71          6.06         1.44 o
   1 -12   9          0.16          0.51         0.92 o
   2 -12   9          4.86          2.78         1.13 o
  -3 -11   9          6.44          9.04         2.67 o
  -2 -11   9          0.05          1.85         1.34 o
  -1 -11   9          0.12          0.41         1.03 o
   0 -11   9          0.03          0.88         0.64 o
   1 -11   9         29.89         29.30         2.98 o
   2 -11   9          1.21         -0.21         0.82 o
   3 -11   9          0.59          0.00         0.82 o
   4 -11   9         15.30         13.67         1.95 o
  -4 -10   9          0.07         -0.72         1.54 o
  -3 -10   9          0.05          1.13         1.13 o
  -2 -10   9          2.05          3.29         1.44 o
  -1 -10   9          1.56          1.34         1.13 o
   0 -10   9         12.34         14.11         1.51 o
   1 -10   9         19.20         17.93         1.63 o
   2 -10   9         13.82         12.95         1.85 o
   3 -10   9         21.42         26.73         2.78 o
   4 -10   9         17.35         17.99         2.16 o
   5 -10   9         11.08         16.75         2.16 o
  -5  -9   9          0.08          1.34         1.34 o
  -4  -9   9          1.95          3.60         1.44 o
  -3  -9   9          6.72          8.53         2.06 o
  -2  -9   9          0.20          0.10         0.92 o
  -1  -9   9         24.90         17.38         2.47 o
   0  -9   9          8.00          8.08         1.05 o
   1  -9   9         21.10         23.13         2.47 o
   2  -9   9         25.14         22.93         2.36 o
   3  -9   9          1.61          1.54         0.82 o
   4  -9   9          1.38          2.16         0.92 o
   5  -9   9          5.71          5.76         1.23 o
  -6  -8   9          0.05         -0.82         0.92 o
  -5  -8   9          2.45          3.39         1.54 o
  -4  -8   9          2.82          4.93         1.64 o
  -3  -8   9          0.67         -0.41         0.82 o
  -2  -8   9          0.68          0.31         0.72 o
  -1  -8   9          1.94          1.38         1.23 o
   0  -8   9         14.74         17.18         1.52 o
   1  -8   9        124.01        125.79         5.68 o
   2  -8   9        106.08        110.42         5.02 o
   3  -8   9        195.46        189.73        11.14 o
   4  -8   9          4.88          4.73         1.03 o
   5  -8   9          3.80          4.01         1.13 o
   6  -8   9          6.98          9.87         1.54 o
  -5  -7   9          2.81          3.80         1.34 o
  -4  -7   9          0.14         -0.62         0.72 o
  -3  -7   9         37.98         34.86         3.39 o
  -2  -7   9          9.89         18.81         2.57 o
  -1  -7   9          2.48          3.55         0.92 o
   0  -7   9          2.04          2.63         0.65 o
   1  -7   9        149.71        157.37         6.83 o
   2  -7   9         72.01         64.61         3.13 o
   4  -7   9         48.73         51.12         3.60 o
   5  -7   9          0.06         -0.31         0.72 o
   6  -7   9         20.32         19.02         2.16 o
  -7  -6   9          1.70          2.06         1.03 o
  -6  -6   9          0.22          2.26         1.03 o
  -5  -6   9          3.65          5.34         1.44 o
  -4  -6   9        120.78        110.92         7.93 o
  -3  -6   9         51.88         56.37         4.63 o
  -2  -6   9         41.72         37.23         3.39 o
  -1  -6   9          0.68          1.70         0.72 o
   0  -6   9         87.69         94.33         4.35 o
   1  -6   9         40.32         35.21         1.99 o
   2  -6   9          1.79          2.51         0.61 o
   3  -6   9         18.06         21.23         2.42 o
   4  -6   9          0.42          0.10         0.72 o
   5  -6   9         52.24         45.05         3.29 o
   6  -6   9         10.56         11.92         1.75 o
  -7  -5   9          0.17         -0.51         0.72 o
  -6  -5   9          0.92          1.34         0.92 o
  -5  -5   9         36.65         30.65         3.50 o
  -4  -5   9         46.29         40.22         3.70 o
  -3  -5   9         34.42         37.85         3.39 o
  -2  -5   9          0.08          0.41         0.72 o
  -1  -5   9          6.99          6.03         1.08 o
   0  -5   9        230.43        235.87         9.79 o
   1  -5   9         39.32         37.37         1.99 o
   2  -5   9         55.60         60.03         2.86 o
   3  -5   9         46.45         48.39         2.46 o
   4  -5   9         32.50         26.74         2.26 o
   5  -5   9         11.17         16.34         1.85 o
   6  -5   9         38.11         34.76         3.08 o
  -8  -4   9          3.74          1.85         1.13 o
  -7  -4   9          4.78          4.52         1.34 o
  -6  -4   9         46.73         42.58         3.91 o
  -5  -4   9         16.52         16.14         2.36 o
  -4  -4   9         88.01         70.00         5.35 o
  -2  -4   9         23.42         22.52         2.26 o
  -1  -4   9          5.43          5.54         0.93 o
   0  -4   9         69.83         68.20         3.24 o
   1  -4   9         68.17         59.74         3.55 o
   2  -4   9         13.58         14.67         1.16 o
   3  -4   9        119.12        112.66         5.00 o
   4  -4   9        123.41        112.88         7.62 o
   5  -4   9          6.73          7.61         1.54 o
   6  -4   9          3.63          2.67         1.44 o
  -8  -3   9          1.79          0.21         0.72 o
  -7  -3   9          8.72          6.48         1.64 o
  -6  -3   9         39.50         46.90         4.11 o
  -5  -3   9         81.52         78.43         5.87 o
  -4  -3   9          0.02         -0.82         0.82 o
  -3  -3   9          0.24         -0.77         0.51 o
  -2  -3   9        112.50        103.85         4.79 o
  -1  -3   9         29.52         33.22         1.80 o
   0  -3   9        266.24        251.59        10.30 o
   1  -3   9          0.50          0.36         0.36 o
   2  -3   9          0.78          1.70         0.49 o
   3  -3   9         11.76         12.13         2.93 o
   4  -3   9         10.40          8.20         1.08 o
   5  -3   9          0.19         -0.31         1.13 o
   6  -3   9         35.84         36.40         3.29 o
  -8  -2   9          5.18          5.04         1.44 o
  -7  -2   9          9.36          6.78         1.44 o
  -6  -2   9          7.73         12.23         2.06 o
  -5  -2   9          9.97         12.13         1.85 o
  -4  -2   9         32.92         39.80         3.39 o
  -3  -2   9          0.06         -0.21         0.51 o
  -2  -2   9          2.57          1.35         0.82 o
  -1  -2   9          6.88          8.12         0.78 o
   0  -2   9        322.68        334.72        13.51 o
   1  -2   9        643.41        664.51        26.41 o
   2  -2   9          2.25          2.00         1.23 o
   3  -2   9        241.45        232.89         9.80 o
   4  -2   9          7.15          9.49         1.59 o
   5  -2   9          0.57          1.18         0.80 o
   6  -2   9         23.53         26.52         2.67 o
  -8  -1   9         14.64         16.65         1.63 o
  -7  -1   9          3.07          2.21         0.73 o
  -6  -1   9          4.00          6.06         1.05 o
  -5  -1   9          9.77          9.73         1.24 o
  -4  -1   9        246.09        224.30         9.63 o
  -3  -1   9          1.77          1.44         0.72 o
  -2  -1   9         70.11         67.62         4.94 o
  -1  -1   9         65.96         86.65         5.97 o
   0  -1   9         68.40         65.66         4.84 o
   1  -1   9         57.07         54.20         2.69 o
   2  -1   9         93.92         92.24         4.28 o
   3  -1   9          0.03          0.32         0.54 o
   4  -1   9          8.58          7.94         1.08 o
   5  -1   9         54.00         54.48         3.04 o
   6  -1   9          4.68          7.50         1.34 o
  -8   0   9          0.40          1.64         1.08 o
  -7   0   9         15.17         17.61         2.21 o
  -6   0   9          8.76          6.99         1.44 o
  -5   0   9          0.62          0.36         0.87 o
  -4   0   9         25.25         21.13         1.63 o
  -3   0   9          3.18          4.41         0.83 o
  -2   0   9        210.42        206.53        13.01 o
  -1   0   9        205.61        207.34        13.00 o
   0   0   9        120.35        113.94         7.73 o
   1   0   9        104.15        103.90         7.31 o
   2   0   9         65.88        105.16         7.51 o
   3   0   9          5.80          5.55         1.54 o
   4   0   9         22.18         25.54         1.81 o
   5   0   9         89.58         97.44         4.77 o
  -8   1   9          0.51          1.18         0.58 o
  -7   1   9         30.87         30.39         1.96 o
  -6   1   9         43.29         42.96         2.51 o
  -5   1   9         20.27         17.94         1.80 o
  -4   1   9          2.84          1.98         0.61 o
  -3   1   9         16.76         12.54         1.27 o
  -2   1   9         24.38         23.36         1.78 o
  -1   1   9         40.19         37.34         3.29 o
   0   1   9        216.05        217.95        13.93 o
   1   1   9        110.43        113.28         8.03 o
   2   1   9          2.93          4.52         1.34 o
   3   1   9          9.63          8.43         1.95 o
   4   1   9         17.68         21.07         3.19 o
   5   1   9         43.92         45.15         4.52 o
  -8   2   9          2.69          1.34         1.03 o
  -7   2   9         72.90         77.27         3.89 o
  -6   2   9          7.88          5.51         0.99 o
  -5   2   9          7.07          8.68         1.20 o
  -4   2   9          9.79          9.70         1.70 o
  -3   2   9          4.98          4.18         0.79 o
  -2   2   9          0.36          0.67         0.54 o
  -1   2   9          0.91          2.31         1.54 o
   0   2   9         13.64         10.18         1.95 o
   1   2   9         12.54         11.20         2.06 o
   2   2   9         57.92         57.09         4.94 o
   3   2   9         40.90         43.30         4.22 o
   4   2   9          1.09          0.92         1.23 o
  -8   3   9          6.27          5.86         1.44 o
  -7   3   9          3.97          8.02         1.16 o
  -6   3   9         11.03         10.24         1.39 o
  -5   3   9         20.60         21.55         1.74 o
  -4   3   9          2.19          1.17         0.54 o
  -3   3   9          2.33          2.05         0.61 o
  -2   3   9          1.53          2.45         0.69 o
  -1   3   9         86.76         74.02         3.77 o
   0   3   9          0.82         -0.31         0.72 o
   1   3   9          4.94          8.22         2.06 o
   2   3   9         43.40         35.69         4.22 o
   3   3   9          3.85          4.73         1.85 o
  -7   4   9         20.61         21.49         2.67 o
  -6   4   9         17.33         20.82         1.82 o
  -5   4   9          0.01          0.03         0.87 o
  -4   4   9          0.42          0.13         0.49 o
  -3   4   9         42.53         40.73         2.44 o
  -2   4   9          3.57          3.58         1.18 o
  -1   4   9         34.40         34.55         2.22 o
   0   4   9          0.03          0.00         0.72 o
   1   4   9          0.87          1.95         1.13 o
   2   4   9         14.51         17.68         3.19 o
  -7   5   9          7.77          6.78         1.64 o
  -6   5   9          0.60          0.61         0.66 o
  -5   5   9          0.30          1.38         0.98 o
  -4   5   9         11.88         11.12         1.30 o
  -3   5   9         13.56         14.72         1.50 o
  -2   5   9          1.98          3.54         0.79 o
  -1   5   9         10.06         10.90         2.16 o
   0   5   9          6.69          6.89         1.85 o
   1   5   9          5.03          5.24         1.75 o
  -6   6   9          0.12          1.13         1.13 o
  -5   6   9          0.55          1.57         0.76 o
  -4   6   9         44.93         42.66         2.64 o
  -3   6   9          3.45          2.12         0.72 o
  -2   6   9          1.25          1.49         1.03 o
  -1   6   9         33.57         40.00         4.11 o
   0   6   9          0.31          1.95         1.13 o
  -2 -11  10          4.11          4.21         1.54 o
  -1 -11  10          2.32          1.34         0.74 o
   0 -11  10          6.18          5.64         1.02 o
   1 -11  10          1.45          0.00         0.82 o
   2 -11  10          0.14         -0.31         0.72 o
   3 -11  10         43.22         43.81         3.60 o
  -3 -10  10          2.45          0.92         1.23 o
  -2 -10  10          0.33         -0.31         1.13 o
  -1 -10  10          3.05          3.83         0.86 o
   0 -10  10         45.74         45.59         3.14 o
   1 -10  10         39.30         39.49         3.39 o
   2 -10  10         55.56         61.92         4.53 o
   3 -10  10         21.24         20.25         2.36 o
   4 -10  10          1.16          2.16         0.92 o
  -4  -9  10          0.40         -1.03         1.03 o
  -3  -9  10          0.01          1.64         1.13 o
  -2  -9  10          8.07          8.12         1.85 o
  -1  -9  10          0.08         -0.57         0.51 o
   0  -9  10         38.42         40.17         2.43 o
   1  -9  10          3.70          5.00         0.98 o
   2  -9  10         97.54         95.42         6.28 o
   3  -9  10         28.89         27.14         2.47 o
   4  -9  10          4.22          3.80         1.03 o
   5  -9  10          0.36          1.23         0.82 o
  -5  -8  10         20.57         16.24         2.78 o
  -4  -8  10         37.53         31.36         3.80 o
  -3  -8  10         27.55         23.13         3.19 o
  -2  -8  10          7.49          7.19         1.64 o
  -1  -8  10         21.34         19.06         1.70 o
   0  -8  10         38.39         35.27         2.98 o
   1  -8  10         28.07         27.95         1.95 o
   2  -8  10         95.68         90.44         4.25 o
   3  -8  10          8.61          6.99         1.34 o
   4  -8  10         17.24         17.17         1.95 o
   5  -8  10          8.53          9.97         1.64 o
  -6  -7  10          7.30          6.68         1.75 o
  -5  -7  10         24.86         16.24         2.57 o
  -4  -7  10         32.82         27.15         3.50 o
  -3  -7  10          0.07         -0.41         0.72 o
  -2  -7  10         10.95          8.94         1.75 o
  -1  -7  10          8.17          8.90         1.05 o
   0  -7  10          0.67          0.98         0.58 o
   1  -7  10         29.45         33.94         2.26 o
   2  -7  10          3.93          3.87         0.79 o
   3  -7  10         94.48         85.95         5.46 o
   4  -7  10          5.46          5.76         1.23 o
   5  -7  10          0.20          0.51         0.72 o
  -7  -6  10          7.44          5.24         1.64 o
  -6  -6  10          2.84          1.95         1.23 o
  -5  -6  10          1.12          1.03         0.92 o
  -4  -6  10         23.12         26.63         3.19 o
  -3  -6  10          0.13         -0.41         0.82 o
  -2  -6  10          3.80          4.23         0.69 o
  -1  -6  10         65.63         68.87         3.40 o
   0  -6  10         12.31         14.74         1.85 o
   1  -6  10          0.83          1.32         0.57 o
   2  -6  10        241.11        238.73         9.93 o
   3  -6  10         44.37         44.19         5.14 o
   4  -6  10         23.40         20.67         1.95 o
   5  -6  10          2.98          3.19         1.03 o
  -7  -5  10         30.51         36.60         3.70 o
  -6  -5  10          1.69          1.34         0.92 o
  -5  -5  10         25.91         21.49         2.88 o
  -4  -5  10         10.95         10.69         1.95 o
  -3  -5  10          0.21          1.23         0.92 o
  -2  -5  10         47.19         62.27         9.93 o
  -1  -5  10         61.65         58.31         2.93 o
   0  -5  10          0.74          1.92         0.49 o
   1  -5  10        306.05        309.55        12.71 o
   2  -5  10         33.20         32.91         1.90 o
   3  -5  10         21.86         18.87         1.64 o
   4  -5  10         17.72         16.65         1.75 o
   5  -5  10          0.02         -1.70         1.13 o
   6  -5  10         20.46         19.53         2.47 o
  -7  -4  10          0.78          1.13         0.92 o
  -6  -4  10          1.41          0.72         0.82 o
  -5  -4  10          0.01          0.82         0.92 o
  -4  -4  10          1.05          2.26         1.34 o
  -3  -4  10         35.93         32.09         2.98 o
  -2  -4  10         11.51         13.70         1.21 o
  -1  -4  10         16.58         14.16         2.06 o
   0  -4  10         13.78         13.88         1.95 o
   1  -4  10        121.03        121.65         4.95 o
   2  -4  10        139.39        145.64         6.29 o
   3  -4  10          1.17          1.14         0.54 o
   4  -4  10         18.88         26.02         1.84 o
   5  -4  10          1.08         -0.41         1.03 o
  -8  -3  10          3.46          4.11         1.34 o
  -6  -3  10          0.87          1.13         1.23 o
  -5  -3  10          5.59          5.86         1.34 o
  -4  -3  10         32.50         34.04         3.19 o
  -3  -3  10          1.70          1.44         0.82 o
  -2  -3  10          4.56          3.08         0.93 o
  -1  -3  10        125.62        132.76         5.72 o
   0  -3  10         75.97         75.75         4.53 o
   1  -3  10        109.69         97.59         6.59 o
   2  -3  10          6.77          8.50         0.93 o
   3  -3  10        140.62        134.54         5.97 o
   4  -3  10         20.18         21.14         1.73 o
   5  -3  10         31.52         28.79         2.88 o
  -8  -2  10          5.07          7.09         1.54 o
  -7  -2  10          1.30          0.72         0.82 o
  -6  -2  10         19.94         17.27         2.36 o
  -5  -2  10         28.21         27.45         2.78 o
  -4  -2  10         89.67         96.04         6.69 o
  -3  -2  10          0.94          0.62         0.72 o
  -2  -2  10         16.55         18.71         2.26 o
  -1  -2  10         92.46         74.33         5.35 o
   0  -2  10         48.78         54.01         4.22 o
   1  -2  10         89.55         93.58         6.59 o
   2  -2  10          8.05          7.33         0.91 o
   3  -2  10          4.30          4.22         0.72 o
   4  -2  10         20.19         22.04         1.80 o
   5  -2  10          5.06          7.71         1.54 o
  -8  -1  10          1.05          1.73         0.69 o
  -7  -1  10         24.75         26.84         2.78 o
  -6  -1  10         44.19         43.79         2.65 o
  -5  -1  10          9.89         11.31         1.75 o
  -4  -1  10         14.46         15.32         2.16 o
  -3  -1  10         15.99         13.57         2.06 o
  -2  -1  10          7.38          6.89         1.34 o
  -1  -1  10          7.12          9.56         1.75 o
   0  -1  10        129.68        118.99         8.04 o
   1  -1  10        172.57        169.49        11.13 o
   2  -1  10        147.77        147.03         9.99 o
   3  -1  10          8.07          8.63         1.85 o
   4  -1  10         15.09         15.93         2.67 o
   5  -1  10         22.87         24.78         3.50 o
  -8   0  10          3.39          6.40         1.08 o
  -7   0  10         30.95         32.24         2.52 o
  -6   0  10          0.06          0.90         0.61 o
  -5   0  10         34.32         35.78         2.22 o
  -4   0  10          2.86          1.94         0.69 o
  -3   0  10          0.13          0.31         0.62 o
  -2   0  10         27.67         28.17         2.67 o
  -1   0  10         44.12         37.13         3.29 o
   0   0  10        945.88        972.33        57.28 o
   1   0  10         23.87         24.16         2.98 o
   2   0  10          5.33          6.99         1.64 o
   3   0  10          7.96          8.63         1.95 o
   4   0  10          0.60          0.72         1.13 o
  -8   1  10         10.26          9.44         1.27 o
  -7   1  10         77.17         75.71         3.93 o
  -6   1  10         10.63         11.72         1.70 o
  -5   1  10          1.26          0.86         0.72 o
  -4   1  10          0.43          0.95         0.61 o
  -3   1  10          0.01          0.49         0.57 o
  -2   1  10          1.50          3.70         1.23 o
  -1   1  10          3.68          2.36         1.13 o
   0   1  10         83.48         83.06         6.28 o
   1   1  10         10.52         13.98         2.26 o
   2   1  10         24.99         19.43         2.88 o
   3   1  10          7.41          7.09         1.85 o
   4   1  10         30.13         31.67         4.11 o
  -7   2  10         76.60         68.37         3.64 o
  -6   2  10          4.40          4.63         1.44 o
  -5   2  10          1.44          0.88         1.34 o
  -4   2  10          4.23          3.13         0.76 o
  -3   2  10        101.97         95.61         4.65 o
  -2   2  10          3.04          2.50         0.76 o
  -1   2  10        376.44        382.40        23.69 o
   0   2  10         17.42         22.51         3.08 o
   1   2  10          2.17          3.39         1.23 o
   2   2  10         15.78         14.29         2.78 o
   3   2  10          0.81          0.51         1.03 o
  -7   3  10         10.56          9.74         1.30 o
  -6   3  10          7.52          7.33         1.16 o
  -5   3  10          9.86         12.45         1.45 o
  -4   3  10          1.55          1.91         0.69 o
  -3   3  10         89.98         88.43         3.55 o
  -2   3  10         63.36         63.85         3.47 o
  -1   3  10          0.42          0.41         0.72 o
   0   3  10         29.94         31.15         3.70 o
   1   3  10         24.18         29.71         3.91 o
   2   3  10          1.05          2.36         1.34 o
  -6   4  10          7.16          5.88         1.08 o
  -5   4  10          9.44         11.34         1.95 o
  -4   4  10          2.38          4.64         1.44 o
  -3   4  10         10.90          7.76         1.20 o
  -2   4  10          6.15          5.24         1.34 o
  -1   4  10         18.46         22.76         2.05 o
   0   4  10          0.16         -0.10         0.72 o
   1   4  10          4.69          7.71         2.16 o
  -5   5  10         10.85         11.73         1.49 o
  -4   5  10         12.91         10.44         2.21 o
  -3   5  10          1.29          2.21         0.80 o
  -2   5  10          1.54          2.31         0.81 o
  -1   5  10         18.46         24.98         3.60 o
   0   5  10         11.88         10.38         2.36 o
   0 -11  11          2.08          3.73         0.86 o
   1 -11  11          4.28          3.80         1.13 o
  -2 -10  11         10.88         10.08         1.33 o
  -1 -10  11          0.38          0.47         0.64 o
   0 -10  11          6.65          9.64         1.26 o
   1 -10  11          6.13          8.43         1.54 o
   2 -10  11         26.13         31.15         2.88 o
   3 -10  11         34.69         36.30         3.08 o
  -4  -9  11          4.01          2.88         1.34 o
  -3  -9  11          0.14         -0.92         0.92 o
  -2  -9  11         15.11         12.93         2.72 o
  -1  -9  11          1.87          3.51         0.79 o
   0  -9  11          6.45          6.18         1.02 o
   1  -9  11          2.82          2.80         1.13 o
   2  -9  11          7.89          9.15         1.54 o
   3  -9  11         10.30          9.66         1.54 o
   4  -9  11          6.27          6.68         1.34 o
  -5  -8  11         71.06         58.33         5.35 o
  -4  -8  11          0.70          0.72         1.23 o
  -3  -8  11          9.14          8.02         2.06 o
  -2  -8  11          2.63          1.75         0.98 o
  -1  -8  11          4.63          5.71         0.99 o
   0  -8  11          2.66          5.49         1.28 o
   1  -8  11          0.47         -0.69         0.47 o
   2  -8  11          6.04          5.76         1.23 o
   3  -8  11         24.13         23.44         2.36 o
   4  -8  11          4.93          3.60         1.03 o
  -5  -7  11         12.10          9.66         2.16 o
  -4  -7  11          5.83          5.45         1.64 o
  -3  -7  11         20.79         17.68         2.67 o
  -2  -7  11          2.06          0.83         0.72 o
  -1  -7  11          8.16          8.96         1.08 o
   0  -7  11         58.13         58.05         3.65 o
   1  -7  11          0.67          0.00         0.51 o
   3  -7  11         21.17         21.79         2.06 o
   4  -7  11          4.90          8.33         1.44 o
  -6  -6  11          4.43          5.45         1.54 o
  -5  -6  11         52.11         56.37         4.94 o
  -4  -6  11         43.98         38.16         3.70 o
  -3  -6  11          4.16          2.98         1.44 o
  -2  -6  11          0.45          0.50         0.87 o
  -1  -6  11         11.65         10.95         1.16 o
   0  -6  11          5.24          4.97         0.81 o
   1  -6  11          0.20         -0.67         0.46 o
   2  -6  11          2.33          4.22         0.59 o
   3  -6  11          0.40          1.13         0.72 o
   4  -6  11         34.11         38.77         2.98 o
   5  -6  11          5.36          5.96         1.34 o
  -6  -5  11          5.05          6.37         1.64 o
  -5  -5  11          0.59          1.13         0.92 o
  -4  -5  11          0.00          0.21         1.34 o
  -3  -5  11         17.82         16.76         2.47 o
  -2  -5  11         34.78         27.46         3.09 o
  -1  -5  11         99.34         85.16        13.85 o
   0  -5  11          8.49          9.75         1.49 o
   1  -5  11          5.69          6.57         0.89 o
   2  -5  11         17.47         21.63         1.90 o
   3  -5  11         28.83         28.42         1.80 o
   5  -5  11         13.47         15.62         2.06 o
  -7  -4  11          0.00          1.44         1.03 o
  -6  -4  11          7.14         11.51         2.47 o
  -5  -4  11          0.04          1.13         0.92 o
  -4  -4  11         17.83         20.97         2.88 o
  -3  -4  11          4.32          5.14         1.34 o
  -2  -4  11          7.71          7.20         1.54 o
  -1  -4  11         64.97         68.01         5.14 o
   0  -4  11          3.91          3.36         0.68 o
   1  -4  11          5.50          7.81         1.64 o
   2  -4  11          0.09          0.23         0.49 o
   3  -4  11          1.98          2.99         1.18 o
   4  -4  11          4.08          2.16         1.13 o
   5  -4  11          7.90          8.22         1.85 o
  -7  -3  11          0.06          1.54         1.03 o
  -6  -3  11          9.12          9.05         1.95 o
  -5  -3  11         13.76         10.69         1.95 o
  -4  -3  11         37.60         35.89         3.29 o
  -3  -3  11          2.55          4.42         1.34 o
  -2  -3  11          1.00          0.31         0.72 o
  -1  -3  11          7.21          5.45         1.34 o
   0  -3  11         93.64         82.87         5.97 o
   1  -3  11         14.29         16.04         2.26 o
   2  -3  11          1.17          2.47         1.03 o
   3  -3  11          6.82          5.34         1.44 o
   4  -3  11          3.60          4.61         1.05 o
  -7  -2  11          2.46          3.49         1.23 o
  -6  -2  11         14.03         18.61         2.67 o
  -5  -2  11          2.28          3.49         1.13 o
  -4  -2  11         55.16         46.19         3.91 o
  -3  -2  11         11.59          9.15         1.64 o
  -2  -2  11         16.07         15.63         2.26 o
  -1  -2  11         16.53         22.41         2.78 o
   0  -2  11        133.78        119.60         8.14 o
   1  -2  11         25.67         29.10         2.88 o
   2  -2  11         23.60         25.50         3.08 o
   3  -2  11          3.02          3.29         1.34 o
   4  -2  11          0.00          0.10         0.82 o
  -7  -1  11          0.05          1.23         0.92 o
  -6  -1  11          0.10          0.82         0.92 o
  -5  -1  11         28.37         27.25         2.78 o
  -4  -1  11          2.38          2.06         1.03 o
  -3  -1  11          0.17          0.00         0.62 o
  -2  -1  11          1.62          0.82         0.92 o
  -1  -1  11          2.87          2.16         1.03 o
   0  -1  11         14.78         17.27         2.57 o
   1  -1  11         66.07         60.29         4.84 o
   2  -1  11          5.13          6.17         1.54 o
   3  -1  11          9.08          9.25         1.95 o
   4  -1  11         24.18         26.63         3.60 o
  -7   0  11          0.69          3.14         0.94 o
  -6   0  11          8.62          9.75         1.34 o
  -5   0  11          0.56          1.48         0.77 o
  -4   0  11         11.92         11.00         1.95 o
  -3   0  11         15.86         16.35         2.36 o
  -2   0  11         52.79         53.80         4.42 o
  -1   0  11          4.55          6.27         1.54 o
   0   0  11         17.67         22.41         2.88 o
   1   0  11          5.29          4.93         1.44 o
   2   0  11         25.38         31.26         3.70 o
   3   0  11          2.83          5.04         1.64 o
  -7   1  11         33.01         31.40         2.34 o
  -6   1  11         19.13         18.11         2.62 o
  -5   1  11          3.63          5.03         1.16 o
  -4   1  11          2.79          1.64         0.76 o
  -3   1  11          6.53          6.27         1.64 o
  -2   1  11         66.03         69.24         5.45 o
  -1   1  11         15.49         19.02         2.78 o
   0   1  11          2.55          3.29         1.23 o
   1   1  11          6.89          7.50         1.95 o
   2   1  11         62.19         72.83         6.07 o
  -6   2  11          0.88          0.67         0.66 o
  -5   2  11          1.63          2.01         0.82 o
  -4   2  11          0.08          1.57         0.74 o
  -3   2  11          4.83          6.90         1.16 o
  -2   2  11          2.53          2.06         1.13 o
  -1   2  11         10.55         14.39         2.57 o
   0   2  11          0.66          0.10         1.23 o
   1   2  11          1.31          1.64         1.23 o
   2   2  11         12.45         13.67         2.78 o
  -6   3  11          0.15          0.08         0.62 o
  -5   3  11          1.19          2.84         0.83 o
  -4   3  11          0.00         -0.92         0.62 o
  -3   3  11         14.30         13.36         1.59 o
  -2   3  11         34.72         35.41         2.39 o
  -1   3  11         27.96         29.71         3.80 o
   0   3  11         19.96         20.77         3.29 o
   1   3  11          7.17          4.52         1.85 o
  -5   4  11          5.91          7.07         1.12 o
  -4   4  11         43.34         42.23         2.69 o
  -3   4  11          2.97          6.68         1.54 o
  -2   4  11          2.09          4.53         1.05 o
  -1   4  11          0.02          0.21         0.82 o
  -1 -10  12          0.10          0.28         1.95 o
   0 -10  12         14.49         15.53         1.62 o
  -3  -9  12          0.47          0.10         1.23 o
  -2  -9  12          7.40          6.09         1.04 o
  -1  -9  12         32.23         33.47         2.27 o
   0  -9  12          9.94          8.69         1.21 o
   1  -9  12          0.61          0.80         0.57 o
   2  -9  12         22.77         26.01         2.67 o
  -4  -8  12          0.92          0.41         1.13 o
  -3  -8  12          4.92          5.25         0.91 o
  -2  -8  12          1.92          2.72         0.79 o
  -1  -8  12         29.34         34.58         2.24 o
   0  -8  12          0.35          0.21         1.44 o
   1  -8  12          0.09          1.11         0.64 o
   3  -8  12          1.24          0.41         0.82 o
  -5  -7  12          9.94          6.17         1.85 o
  -4  -7  12          6.12          5.96         1.75 o
  -3  -7  12          1.39          2.33         0.83 o
  -2  -7  12          1.51          2.87         0.72 o
  -1  -7  12          0.74          1.18         0.67 o
   0  -7  12          8.58         10.43         1.16 o
   1  -7  12         20.69         24.43         1.75 o
   2  -7  12         23.98         28.49         2.93 o
   3  -7  12          4.74          3.91         1.03 o
  -5  -6  12          1.61          1.85         0.87 o
  -4  -6  12         15.92         13.26         2.36 o
  -3  -6  12          8.46          9.87         1.95 o
  -2  -6  12         15.44          9.77         1.85 o
  -1  -6  12         44.38         51.58         3.65 o
   0  -6  12          3.11          5.83         0.91 o
   1  -6  12          0.55          0.49         0.51 o
   2  -6  12         14.49         12.28         1.23 o
   3  -6  12          0.12         -0.21         0.62 o
  -6  -5  12          0.41          0.92         1.64 o
  -5  -5  12          0.74          1.13         0.92 o
  -4  -5  12          8.12          4.93         1.54 o
  -3  -5  12          1.39          2.26         1.13 o
  -2  -5  12          0.65          0.72         0.92 o
  -1  -5  12         27.00         27.86         3.19 o
   0  -5  12          2.80          1.44         1.03 o
   1  -5  12         10.33         16.04         2.36 o
   2  -5  12         27.02         29.40         1.90 o
   3  -5  12          4.02          6.78         0.96 o
  -6  -4  12          1.15          1.75         1.03 o
  -5  -4  12          0.09          0.21         0.72 o
  -4  -4  12          4.97          3.19         1.34 o
  -3  -4  12          1.00          0.92         1.03 o
  -2  -4  12          0.02         -0.62         0.72 o
  -1  -4  12          3.34          2.67         1.13 o
   1  -4  12          2.45          1.85         1.03 o
   2  -4  12         13.78         14.08         2.26 o
   3  -4  12          1.93          2.36         1.13 o
  -6  -3  12          0.15         -0.62         0.82 o
  -5  -3  12          5.29          5.14         1.54 o
  -4  -3  12          0.08          0.51         0.82 o
  -3  -3  12         16.98         14.19         2.16 o
  -2  -3  12          3.08          4.42         1.44 o
  -1  -3  12         10.80          8.63         1.75 o
   0  -3  12         34.69         35.48         3.39 o
   1  -3  12         30.20         32.59         3.19 o
   2  -3  12         34.08         36.61         3.50 o
   3  -3  12         24.32         26.63         3.29 o
  -6  -2  12          2.71          3.29         1.34 o
  -5  -2  12         25.77         27.76         3.29 o
  -4  -2  12          1.23          4.11         1.34 o
  -3  -2  12          2.07          1.13         0.82 o
  -2  -2  12         34.59         35.43         2.33 o
  -1  -2  12         70.14         69.86         5.45 o
   0  -2  12         26.21         25.40         3.19 o
   1  -2  12         16.97         15.11         2.47 o
   2  -2  12          4.67          4.42         1.44 o
   3  -2  12          3.78          1.85         1.13 o
  -6  -1  12          0.01          0.31         0.92 o
  -5  -1  12         10.47         12.13         2.26 o
  -4  -1  12          0.98          2.36         1.13 o
  -3  -1  12          0.54          1.85         1.34 o
  -2  -1  12          0.01          1.23         1.03 o
  -1  -1  12        242.03        230.08        14.75 o
   0  -1  12          2.44          2.67         1.23 o
   1  -1  12          1.59          0.62         0.92 o
   2  -1  12          1.90          1.54         1.23 o
  -6   0  12          0.92          1.13         0.82 o
  -5   0  12          0.28          1.13         0.82 o
  -4   0  12         10.13         13.67         2.36 o
  -3   0  12         31.16         30.13         3.08 o
  -2   0  12        123.10        116.88         8.24 o
  -1   0  12         42.34         37.64         3.70 o
   0   0  12          5.61          7.81         1.95 o
   1   0  12          2.13          1.85         1.13 o
   2   0  12          7.53          8.33         2.06 o
  -6   1  12          5.28          6.74         1.30 o
  -5   1  12          0.65          1.91         0.89 o
  -4   1  12          2.78          3.29         1.13 o
  -3   1  12          7.25          9.97         2.06 o
  -2   1  12         16.68         16.34         2.57 o
  -1   1  12          0.04         -0.51         0.82 o
   1   1  12          0.00          0.51         1.03 o
  -5   2  12         13.00         14.34         1.71 o
  -4   2  12         23.21         24.00         2.62 o
  -3   2  12          7.71          9.56         1.95 o
  -2   2  12          1.18          0.72         1.13 o
  -1   2  12          0.42          0.00         0.92 o
   0   2  12          0.38          1.03         1.13 o
  -3   3  12          6.83          9.57         1.80 o
  -2  -8  13          6.05          6.76         1.06 o
  -1  -8  13          5.41          6.77         1.70 o
   0  -8  13         12.12         14.51         1.46 o
   1  -8  13          0.01          1.55         0.76 o
  -3  -7  13          5.16          6.37         1.75 o
  -2  -7  13          2.61          2.47         1.34 o
  -1  -7  13          4.60          3.70         1.44 o
   0  -7  13         11.12         12.44         2.26 o
   1  -7  13          2.11          2.60         0.76 o
   2  -7  13         18.30         19.53         2.06 o
  -4  -6  13          8.16          7.71         1.95 o
  -3  -6  13         19.08         13.06         2.36 o
  -2  -6  13          6.43          9.15         1.85 o
  -1  -6  13          0.26          1.44         1.03 o
   0  -6  13         35.87         35.17         3.39 o
   1  -6  13          1.23          1.95         1.23 o
   2  -6  13          2.58          3.29         1.44 o
  -5  -5  13          0.40          2.67         1.34 o
  -4  -5  13          3.28          1.23         1.34 o
  -3  -5  13          0.11          2.57         1.34 o
  -2  -5  13          2.38          1.23         1.23 o
  -1  -5  13         10.24         15.21         2.47 o
   0  -5  13          1.28          0.98         0.87 o
   1  -5  13         30.08         33.11         3.29 o
   2  -5  13         14.71         13.47         2.26 o
  -5  -4  13         31.43         31.98         3.80 o
  -4  -4  13          0.69          1.85         1.34 o
  -3  -4  13         13.54          9.35         1.95 o
  -2  -4  13          6.49          6.99         1.75 o
  -1  -4  13         10.77          9.05         1.95 o
   0  -4  13         15.62         20.15         2.78 o
   1  -4  13         32.42         37.84         3.60 o
   2  -4  13          3.90          4.32         1.34 o
  -5  -3  13          1.31          2.67         1.23 o
  -4  -3  13          0.51          1.44         1.03 o
  -3  -3  13         15.43         16.24         2.67 o
  -1  -3  13         46.59         53.69         4.63 o
   0  -3  13          3.72          2.57         1.23 o
   1  -3  13          1.89          0.92         0.92 o
   2  -3  13          3.04          2.67         1.34 o
  -5  -2  13          4.17          2.67         1.23 o
  -4  -2  13          7.04          5.86         1.44 o
  -3  -2  13          4.83          5.55         1.64 o
  -2  -2  13          1.77          2.77         1.44 o
  -1  -2  13         84.62         94.36         7.10 o
   0  -2  13         11.82         12.44         2.36 o
   1  -2  13         13.11         15.01         2.57 o
  -5  -1  13          0.00          0.51         0.82 o
  -4  -1  13          2.95          3.08         1.44 o
  -3  -1  13          0.00          1.23         1.03 o
  -2  -1  13         71.51         79.53         6.28 o
  -1  -1  13          1.28          1.44         1.13 o
   0  -1  13          0.18         -0.21         0.92 o
   1  -1  13          1.30         -1.03         0.82 o
  -4   0  13          1.92          5.86         1.54 o
  -3   0  13          1.28          1.64         1.03 o
  -2   0  13         26.07         26.83         3.60 o
  -1   0  13         18.88         19.53         3.08 o
   0   0  13          0.11         -1.08         0.72 o
  -3   1  13         17.72         16.04         2.57 o
  -2   1  13          5.59          7.91         1.95 o
  -2  -5  14          4.86          7.09         2.06 o
  -3  -4  14          0.29          0.10         1.23 o
  -2  -4  14          0.07          0.31         1.13 o
  -1  -4  14          8.12         11.20         2.26 o
  -3  -3  14          1.64          2.47         1.44 o
  -2  -3  14         12.25          9.66         2.26 o
  -1  -3  14         13.78         14.60         2.57 o
                                                
